# Supplementary material for: High prevalence and emerging positive association of kelch13 R622I and HRP2-based RDT negativity in Plasmodium falciparum in northern Ethiopia
Source: PLoS Pathog. 2025 Dec 11;21(12):e1013771. doi: 10.1371/journal.ppat.1013771 (PMC12697994; doi:10.1371/journal.ppat.1013771)
Supplement: S1 Table — (XLSX) [file ppat.1013771.s012.xlsx]

## Sheet: Sheet1
TableS1 Oveall Prevalence of key mutations , n= number samples sequenced, and % prevalence of key mutation
Gene	Mutation	No of sequenced (N)	No. mutants (n)	Prevalence (%)	Se	LB	UB
K13	R622I	833	369	44.3	1.72	40.92	47.67
	C580Y	827	2	0.24	0.17	-0.09	0.58
DHFR	N51I	811	806	99.42	0.27	98.9	99.94
	C59R	811	252	31.11	1.63	27.92	34.29
	S108N	802	796	99.23	0.31	98.63	99.84
DHPS	A437G	795	706	88.84	1.12	86.65	91.03
	K540E	795	708	89.06	1.11	86.89	91.23
	A581G	807	40	4.97	0.76	3.47	6.47
CRT	M74I	799	586	73.37	1.56	70.3	76.43
	N75E	799	586	73.37	1.56	70.3	76.43
	K76T	799	586	73.37	1.56	70.3	76.43
	Q271E	661	448	67.79	1.82	64.23	71.36
	A220S	472	384	81.4	1.79	77.89	84.91
	N326S	772	566	73.34	1.59	70.23	76.46
MDR1	N86	808	806	99.75	0.17	99.41	100.1
	Y184F	830	803	96.78	0.61	95.58	97.98
	D1246	823	823	100	0	100	100
Pfaat1	S258L	781	778	99.62	0.22	99.18	100.05
NB: The prevalence of the MDR1 genes, 86Y, and 1246 is for their wildtypes rather than for mutants.
