# Supplementary material for: High prevalence and emerging positive association of kelch13 R622I and HRP2-based RDT negativity in Plasmodium falciparum in northern Ethiopia
Source: PLoS Pathog. 2025 Dec 11;21(12):e1013771. doi: 10.1371/journal.ppat.1013771 (PMC12697994; doi:10.1371/journal.ppat.1013771)
Supplement: S2 Table — (XLSX) [file ppat.1013771.s013.xlsx]

## Sheet: Sheet1
Table S2 Prevalence of key mutation per District, n= number samples sequenced, and % prevalence of key mutation
Gene	mutation	measures	Districts
			Gondar Zuria	Tach Armachiho	Overall
Pfk13	R622I	n	463	370	833
		%	51.5	35.4	44.3
	C580Y	n	462	365	827
		%	0.4	0	0.2
	D281V	n	480	375	855
		%	0.2	1.9	1
	D421G	n	486	382	868
		%	0.2	0	0.1
	E433D	n	477	378	855
		%	0.2	0.3	0.2
	I352T	n	469	374	843
		%	0.4	1.1	0.7
	K189T	n	474	379	853
		%	23.8	26.9	25.2
	E401Q	n	479	377	856
		%	3.4	3.7	3.5
Pfdhfr	N51I	n	451	360	811
		%	99.6	99.2	99.4
	C59R	n	451	360	811
		%	28.4	34.5	31.1
	S108N	n	445	357	802
		%	99.5	98.9	99.2
Pfdhps	A437G	n	433	362	795
		%	88.7	89	88.8
	K540E	n	441	354	795
		%	89.1	89	89.1
	A581G	n	450	357	807
		%	5.1	4.8	5
Pfcrt	M74I	n	438	361	799
		%	82.9	61.8	73.4
	N75E	n	438	361	799
		%	82.9	61.8	73.4
	K76T	n	438	361	799
		%	82.9	61.8	73.4
	Q271E	n	340	321	661
		%	77.7	57.3	67.8
	A220S	n	260	212	472
		%	88.5	72.7	81.4
	N326S	n	415	357	772
		%	81.9	63.4	73.3
Pfmdr1	N86Y	n	451	357	808
		%	0.2	0.3	0.2
	Y184F	n	465	365	830
		%	98.1	95.1	96.8
	D1246Y	n	454	369	823
		%	0	0	0
Pfaat1	S258L	n	429	352	781
		%	99.5	99.7	99.6
