# Supplementary material for: High prevalence and emerging positive association of kelch13 R622I and HRP2-based RDT negativity in Plasmodium falciparum in northern Ethiopia
Source: PLoS Pathog. 2025 Dec 11;21(12):e1013771. doi: 10.1371/journal.ppat.1013771 (PMC12697994; doi:10.1371/journal.ppat.1013771)
Supplement: S3 Table — (XLSX) [file ppat.1013771.s014.xlsx]

## Sheet: Sheet1
TableS3 Prevalence of key mutation per Kebeles(Villages), n= number samples sequenced, and % prevalence of key mutation
Gene	mutation	measures	Kebeles(Villages)
			Das Mariam	Sheha Gomenge	Maksegnit	Jejabahriginb	Chinchaye	Lay Dugie	Chihira	Tsionseguach	Degola	Manterno	Minziro	Dinzaz	Jayira	Lemba	Zengach	Yayira	Hidassie	Debresa	Kisha	Dogew	Kurbi	Kenbew	Chulkuana	Bebew	Jingr	Genetie
Pfk13	R622I	n	11	24	112	80	46	12	32	56	25	11	4	6	22	8	15	45	227	13	12	4	7	37	8	13	2	2
		%	54.5	41.7	50.9	53.8	34.8	50	53.1	51.8	75	63.6	50	50	54.5	37.5	60	31.1	40.5	30.8	16.7	0	14.3	24.3	25	38.5	50	50
	C580Y	n	11	25	111	77	46	12	32	57	25	10	4	6	22	8	16	45	225	13	12	4	7	35	8	12	2	2
		%	0	0	0	2.6	0	0	0	0	0	0	0	0	0	0	0	0	0	0	0	0	0	0	0	0	0	0
Pfdhfr	N51I	n	11	23	108	77	46	11	31	54	24	10	4	6	22	8	16	43	222	13	12	4	0	0	0	0	0	0
		%	100	100	100	98.7	100	100	100	98.1	100	100	100	100	100	100	100	97.7	99.1	100	100	100	NA	NA	NA	NA	NA	NA
	C59R	n	11	23	108	77	46	11	31	54	24	10	4	6	22	8	16	43	222	13	12	4	7	35	8	12	2	2
		%	9.1	30.4	27.8	27.3	39.1	27.3	32.3	29.6	20.1	10	0	16.7	31.8	25	31.3	48.8	27	61.5	33.3	50	42.9	45.7	12.5	50	100	50
	S108N	n	11	24	107	75	45	11	30	53	24	10	4	6	22	8	15	42	220	13	12	4	7	34	8	13	2	2
		%	100	100	100	98.7	100	100	100	98.1	100	100	100	100	100	100	100	97.6	99.5	100	100	100	100	100	100	100	100	100
Pfdhps	A437G	n	7	21	106	75	43	11	30	54	24	8	3	6	21	7	15	44	222	13	12	4	7	35	8	13	2	2
		%	77.8	71.4	92.5	90.7	88.4	100	98.7	85.2	87.5	100	100	16.7	90.5	85.7	80	90.1	91	84.6	16.7	100	100	74.3	100	69.2	0	100
	K540E	n	10	24	104	78	44	12	29	53	23	9	4	6	22	8	15	43	221	13	12	4	7	32	7	12	1	2
		%	80	70.8	93.3	93.6	88.6	100	86.2	84.9	87	100	100	100	86.4	87.5	80	93	90.5	84.6	16.7	100	100	68.8	100	75	100	100
	A581G	n	10	24	105	79	44	12	31	55	24	11	4	6	22	8	15	43	222	13	11	4	7	34	8	12	1	2
		%	10	4.2	4.8	8.9	0	0	6.5	9.1	8.3	0	0	0	0	0	0	11.6	4	7.7	0	0	14.3	3	0	0	0	0
Pfcrt	M74I	n	6	23	105	74	43	11	31	53	24	10	4	6	22	8	15	44	221	13	11	4	7	36	8	13	2	2
		%	66.7	52.2	88.6	81.1	79.1	90.1	87.1	84.9	87.5	90	100	100	86.4	62.5	80	70.5	61.1	76.9	45.5	50	28.6	69.3	37.5	61.5	50	50
	N75E	n	9	23	105	74	43	11	31	53	24	10	4	6	22	8	15	44	221	13	11	4	7	36	8	13	2	2
		%	66.7	52.2	88.6	81.1	79.1	90.1	87.1	84.9	87.5	90	100	100	86.4	62.5	80	70.5	61.1	76.9	45.5	50	28.6	69.4	37.5	61.5	50	50
	K76T	n	9	23	105	74	43	11	31	53	24	10	4	6	22	8	15	44	221	13	11	4	7	36	8	13	2	2
		%	66.7	52.2	88.6	81.1	79.1	90.1	87.1	84.9	87.5	90	100	100	86.4	62.5	80	70.5	61.1	76.9	45.5	50	28.6	69.4	37.5	61.5	50	50
	Q271E	n	9	14	86	58	34	9	25	44	19	6	2	4	17	4	9	37	200	10	11	4	7	30	8	10	2	2
		%	66.7	35.7	84.9	72.4	73.5	88.9	80	79.5	89.5	100	100	100	76.5	50	66.6	62.2	57.5	70	36.4	50	28.6	66.7	37.5	60	50	50
	A220S	n	3	7	65	42	27	6	20	35	16	6	2	5	14	4	8	26	140	7	5	1	4	18	3	7	0	1
		%	100	57.1	92.3	83.3	85.2	100	85	91.4	93.8	100	100	100	85.7	75	87.5	72.9	72.1	71.4	60	100	50	88.9	66.7	57.1	NA	100
	N326S	n	9	18	101	70	43	10	30	51	22	9	3	6	20	8	15	42	223	13	12	3	7	33	8	12	2	2
		%	66.7	50	88.1	74.3	79.1	100	86.7	84.3	86.4	88.9	100	100	90	62.5	80	69.1	63.7	76.9	41.7	66.7	28.6	72.7	37.5	66.7	50	50
Pfmdr1	N86Y	n	10	25	107	79	45	12	31	54	23	10	4	6	22	8	15	43	220	13	11	4	7	35	8	13	1	2
		%	0	0	0	0	0	0	0	0	0	0	0	0	0	0	0	2.3	0	0	0	0	0	0	0	0	0	0
	Y184F	n	10	25	110	81	48	12	30	57	24	11	4	6	22	8	17	44	224	13	12	4	7	36	8	13	2	2
		%	100	88	99.1	97.5	100	100	100	96.5	95.8	100	100	100	100	100	100	100	95.5	100	100	100	71.4	91.7	87.5	84.6	100	100
	D1246Y	n	10	24	110	79	44	11	31	55	25	10	4	6	22	8	15	46	225	13	12	4	7	37	8	13	2	2
		%	0	0	0	0	0	0	0	0	0	0	0	0	0	0	0	0	0	0	0	0	0	0	0	0	0	0
Pfaat1	S258L	n	9	19	106	73	44	10	29	53	23	9	4	6	20	8	16	43	218	13	12	4	7	33	8	10	2	2
		%	100	100	100	100	100	100	100	98.1	100	100	100	100	100	100	100	100	99.5	100	100	100	100	100	100	100	100	100
