# Supplementary material for: High prevalence and emerging positive association of kelch13 R622I and HRP2-based RDT negativity in Plasmodium falciparum in northern Ethiopia
Source: PLoS Pathog. 2025 Dec 11;21(12):e1013771. doi: 10.1371/journal.ppat.1013771 (PMC12697994; doi:10.1371/journal.ppat.1013771)
Supplement: S4 Table — (XLSX) [file ppat.1013771.s015.xlsx]

## Sheet: Sheet1
Overall prevalence of k13 R622I mutation per month, n= number of carriers for mutation, N= denominator (number of samples successfully sequenced), and %= 622I prevalence
Month	n	N	%
September	34	64	53.1
October	35	76	46.1
November	82	163	50.3
December	65	142	45.8
January	17	49	34.7
February	13	34	38.2
March	23	38	60.5
April	6	20	30
May	20	77	26
June	36	76	47.4
July	26	51	51
August	19	56	33.9
