# Supplementary material for: High prevalence and emerging positive association of kelch13 R622I and HRP2-based RDT negativity in Plasmodium falciparum in northern Ethiopia
Source: PLoS Pathog. 2025 Dec 11;21(12):e1013771. doi: 10.1371/journal.ppat.1013771 (PMC12697994; doi:10.1371/journal.ppat.1013771)
Supplement: S5 Table — (XLSX) [file ppat.1013771.s016.xlsx]

## Sheet: Sheet1
Table S5: Montly prevalence of k13 R622I mutation in Gondar Zuria district, n= number of carriers for mutation, N= denominator (number of samples successfully sequenced), and %= 622I_Prevalence
Month	District	n	N	%
September	Gondar Zuria	23	34	67.65
October	Gondar Zuria	25	43	58.14
November	Gondar Zuria	45	77	58.44
December	Gondar Zuria	33	64	51.56
January	Gondar Zuria	12	23	52.17
February	Gondar Zuria	8	21	38.1
March	Gondar Zuria	13	22	59.09
April	Gondar Zuria	4	9	44.44
May	Gondar Zuria	16	59	27.12
June	Gondar Zuria	29	57	50.88
July	Gondar Zuria	20	33	60.61
August	Gondar Zuria	13	32	40.63
