# Supplementary material for: High prevalence and emerging positive association of kelch13 R622I and HRP2-based RDT negativity in Plasmodium falciparum in northern Ethiopia
Source: PLoS Pathog. 2025 Dec 11;21(12):e1013771. doi: 10.1371/journal.ppat.1013771 (PMC12697994; doi:10.1371/journal.ppat.1013771)
Supplement: S6 Table — (XLSX) [file ppat.1013771.s017.xlsx]

## Sheet: Sheet1
TableS6: Montly prevalence of k13 R622I mutation in Tach Armachiho district, n= number of carriers for mutation, N= denominator (number of samples successfully sequenced), and %= 622I_Prevalence
Month	District	n	N	%
September	Tach Armachiho	11	30	36.67
October	Tach Armachiho	10	33	30.3
November	Tach Armachiho	37	86	43.02
December	Tach Armachiho	32	78	41.03
January	Tach Armachiho	5	26	19.23
February	Tach Armachiho	5	13	38.46
March	Tach Armachiho	10	16	62.5
April	Tach Armachiho	2	11	18.18
May	Tach Armachiho	4	18	22.22
June	Tach Armachiho	7	19	36.84
July	Tach Armachiho	6	18	33.33
August	Tach Armachiho	6	24	25
