# Supplementary material for: High prevalence and emerging positive association of kelch13 R622I and HRP2-based RDT negativity in Plasmodium falciparum in northern Ethiopia
Source: PLoS Pathog. 2025 Dec 11;21(12):e1013771. doi: 10.1371/journal.ppat.1013771 (PMC12697994; doi:10.1371/journal.ppat.1013771)
Supplement: S1 Data — Only successfully sequenced samples were used for drug resistance marker prevalence estimates. 0 = Reference Call, 1 = Alternative heterozygous call, 2 = Alternative homozygous call, -1 = Missing call. Note that the number of samples successfully genotyped varies per locus drug resistance MIP panel. (XLSX) [file ppat.1013771.s018.xlsx]

## Sheet: S1 Data
Data S1. Metadata and genotype file for all successfully sequenced samples for drug resistance MIP panel. Only successfully sequenced samples were used for drug resistance marker prevalence estimates. 0 = Reference Call, 1 = Alternative heterozygous call, 2= Alternative homozygous call, -1 = Missing call. Note that the number of samples successfully genotyped varies per locus drug resistance MIP …
sample_id	dbs_punch	month	season	seasons	year	district	hc_name	kebele	longitude	latitude	sex	age	age_group	residence	educational	occupation	fever	chills	jointpain	headache	impairedconsiousness	convulsions	bleeding	persistent_vomitting	splenohepatomegally	shock	field_mic_result	expert_mic	expert_count	parasitemia	parasite_stage	gametocyte	hgbtest	hgbresult	hgb_cat	rdt	rdt_result	type_rdt	bed_net_inhouse	Time_bednet_received	frequency_netusage	family_mem_usedbednet	house_sprayed	lsast_sprayed	sleeping_habit	stagnant_water	distance_stagnant	crack_wall	treatment_history
SA081	3	November	Wet	Autumn	2022	Tach Armachiho	Sanja	Bebew	37.1748	13.2147	Male	55	>15	Rural	Unable to read & write	Farmer	37	Yes	Yes	Yes	No	No	No	No	No	No	PF	PF	9825	Moderate	Trophozoite	Gametocyte negative	Yes	13.5	>12	Yes	RDT positive	First Re	Yes	>2 Years	Yes/Some	Children	No		Outside	No		No	No treatment history
SA096	3	December	Dry	Winter	2022	Tach Armachiho	Sanja	Bebew	37.1748	13.2147	Male	13	<15	Rural	Primary	Student	36	Yes	Yes	Yes	No	Yes	No	No	No	No	PF	PF	253	Low	Trophozoite	Gametocyte negative	Yes	15.3	>12	Yes	RDT positive	First Re	Yes	>2 Years	Yes/Some	All memb	No		Inside h	No		No	No treatment history
SA098	2	December	Dry	Winter	2022	Tach Armachiho	Sanja	Bebew	37.1748	13.2147	Female	5	<15	Rural	Unable to read & write	other	37.8	Yes	Yes	Yes	No	Yes	No	No	No	No	PF	PF	1454	Moderate	Trophozoite	Gametocyte negative	Yes	13.2	>12	Yes	RDT positive	First Re	Yes	>2 Years	Yes/Alwa	Children	No		Inside h	No		No	No treatment history
SA132	3	December	Dry	Winter	2022	Tach Armachiho	Sanja	Bebew	37.1748	13.2147	Male	25	>15	Rural	Unable to read & write	Farmer	37	No	No	Yes	No	No	No	No	No	No	PF	PF	22857	High	Trophozoite	Gametocyte negative	Yes	10.3	<=12	Yes	RDT positive	First Re	Yes	2024-06-12	Yes/Alwa	All memb	No		Inside h	No		Yes	No treatment history
SA148	3	December	Dry	Winter	2022	Tach Armachiho	Sanja	Bebew	37.1748	13.2147	Female	11	<15	Rural	Primary	Student	36.8	Yes	Yes	Yes	No	Yes	No	No	No	No	PF	PF	35680	High	Trophozoite	Gametocyte negative	Yes	14.1	>12	Yes	RDT positive	First Re	No				No		Inside h	No		No	No treatment history
SA152	2	December	Dry	Winter	2022	Tach Armachiho	Sanja	Bebew	37.1748	13.2147	Male	55	>15	Rural	Unable to read & write	Farmer	36	Yes	Yes	Yes	No	Yes	No	No	No	No	PF	PF	7921	Moderate	Trophozoite	Gametocyte negative	Yes	12.3	>12	Yes	RDT negative	First Re	No				No		Outside	No		Yes	No treatment history
SA178	3	January	Dry	Winter	2023	Tach Armachiho	Sanja	Bebew	37.1748	13.2147	Female	10	<15	Rural	Primary	Student	37	Yes	Yes	Yes	No	Yes	No	No	No	No	PF	PF	2431	Moderate	Trophozoite	Gametocyte negative	Yes	10.8	<=12	Yes	RDT positive	First Re	No				No		Inside h	No		No	No treatment history
SA229	3	March	Dry	Spring	2023	Tach Armachiho	Sanja	Bebew	37.1748	13.2147	Male	20	>15	Rural	Unable to read & write	Farmer	39	No	Yes	Yes	No	No	No	No	No	No	PF	PF	416	Low	Troph + Gam	Gametocyte positive	Yes	17	>12	Yes	RDT negative	First Re	Yes	2024-06-12	Yes/Some	All memb	Yes	<6 Month	Inside h	No		No	No treatment history
SA278	3	June	Wet	Summer	2023	Tach Armachiho	Sanja	Bebew	37.1748	13.2147	Male	14	<15	Rural	Primary	Student	39	No	No	Yes	No	No	No	No	No	No	PF	PF	480	Low	Trophozoite	Gametocyte negative	Yes	11.7	<=12	Yes	RDT negative	First Re	Yes	12-24 Mo	Yes/Alwa	All memb	Yes	>6 Month	Inside h	No		No	No treatment history
SA285	3	June	Wet	Summer	2023	Tach Armachiho	Sanja	Bebew	37.1748	13.2147	Male	50	>15	Rural	Unable to read & write	Farmer	40	Yes	Yes	Yes	No	No	No	No	No	No	PF	Neg	0	Low	Trophozoite	Gametocyte negative	Yes	13.5	>12	Yes	RDT positive	First Re	Yes	2024-06-12	Yes/Some	All memb	Yes	>6 Month	Inside h	No		No	No treatment history
SA296	3	July	Wet	Summer	2023	Tach Armachiho	Sanja	Bebew	37.1748	13.2147	Male	23	>15	Rural	Secondary	Student	38.9	Yes	Yes	Yes	No	No	No	No	No	No	PF	PF	24667	High	Trophozoite	Gametocyte negative	Yes	15.1	>12	Yes	RDT positive	First Re	Yes	>2 Years	Yes/Alwa	Older ag	Yes	>6 Month	Inside h	No		No	No treatment history
SA322	3	August	Wet	Summer	2023	Tach Armachiho	Sanja	Bebew	37.1748	13.2147	Male	60	>15	Rural	Unable to read & write	Farmer	39	Yes	Yes	Yes	No	Yes	No	No	No	No	PF	PF	24195	High	Trophozoite	Gametocyte negative	Yes	15	>12	Yes	RDT positive	First Re	Yes	>2 Years	Yes/Some	All memb	Yes	>6 Month	Inside h	No		No	No treatment history
SA399	3	October	Wet	Summer	2023	Tach Armachiho	Sanja	Bebew	37.1748	13.2147	Female	75	>15	Rural	Unable to read & write	Farmer	39.9	Yes	Yes	Yes	No	Yes	No	Yes	No	No	PF	PF	13333	High	Trophozoite	Gametocyte negative	Yes	10.3	<=12	Yes	RDT positive	SD bioli	Yes	>2 Years	Yes/Some	All memb	Yes	>6 Month	Inside h	No		No	No treatment history
GM014	3	November	Wet	Autumn	2022	Gondar Zuria	Maksegnit	Chihira	37.5516	12.3372	Male	16	>15	Rural	Secondary	Student	37.9	Yes	Yes	Yes	No	No	No	Yes	No	No	PF	PF	59248	High	Trophozoite	Gametocyte negative	Yes	14	>12	No			No				No		Inside h	Yes	>1km	Yes	No treatment history
GM061	3	November	Wet	Autumn	2022	Gondar Zuria	Maksegnit	Chihira	37.5516	12.3372	Male	20	>15	Rural	Primary	Student	38	Yes	Yes	Yes	No	Yes	No	Yes	No	No	PF	PF+PV	16000	High	Troph + Gam	Gametocyte positive	Yes	17.2	>12	Yes	RDT positive	First Re	Yes	2024-06-12	No	All memb	No		Outside	No		Yes	No treatment history
GM080	3	December	Dry	Winter	2022	Gondar Zuria	Maksegnit	Chihira	37.5516	12.3372	Male	9	<15	Rural	Primary	Student	39.1	Yes	Yes	Yes	No	No	No	Yes	No	No	PF	PF	36356	High	Trophozoite	Gametocyte negative	Yes	14.2	>12	Yes	RDT positive	First Re	Yes	12-24 Mo	Yes/Some	All memb	No		Inside h	Yes	<1km	Yes	No treatment history
GM086	3	December	Dry	Winter	2022	Gondar Zuria	Maksegnit	Chihira	37.5516	12.3372	Male	50	>15	Rural	Unable to read & write	Farmer	38	Yes	Yes	Yes	No	No	No	No	No	No	PF	PF	1000	Moderate	Troph + Gam	Gametocyte positive	Yes	12.2	>12	Yes	RDT negative	SD bioli	Yes	12-24 Mo	Yes/Some	All memb	No		Inside h	Yes	<1km	Yes	No treatment history
GM091	3	December	Dry	Winter	2022	Gondar Zuria	Maksegnit	Chihira	37.5516	12.3372	Male	31	>15	Rural	Unable to read & write	Farmer	37.2	Yes	Yes	Yes	No	No	No	No	No	No	PF	PF	208	Low	Trophozoite	Gametocyte negative	Yes	12	<=12	Yes	RDT negative	SD bioli	Yes	12-24 Mo	Yes/Some	All memb	No		Inside h	Yes	<1km	Yes	No treatment history
GM143	2	December	Dry	Winter	2022	Gondar Zuria	Maksegnit	Chihira	37.5516	12.3372	Male	15	>15	Rural	Primary	Student	37	Yes	Yes	Yes	No	Yes	No	No	No	No	PF	PF	919	Low	Trophozoite	Gametocyte negative	Yes	9.4	<=12	Yes	RDT negative	First Re	Yes	2024-06-12	Yes/Some	All memb	No		Inside h	Yes	>1km	Yes	No treatment history
GM178	3	February	Dry	Winter	2023	Gondar Zuria	Maksegnit	Chihira	37.5516	12.3372	Male	15	>15	Rural	Primary	Student	37	Yes	Yes	Yes	No	No	No	No	No	No	PF	PF	255	Low	Trophozoite	Gametocyte negative	Yes	14.9	>12	Yes	RDT negative	First Re	Yes	<6 Month	Yes/Some	All memb	No		Outside	No		Yes	No treatment history
GM186	3	February	Dry	Winter	2023	Gondar Zuria	Maksegnit	Chihira	37.5516	12.3372	Male	55	>15	Rural	Unable to read & write	Daily la	39	Yes	Yes	Yes	No	Yes	No	No	No	No	PF	PF	50196	High	Trophozoite	Gametocyte negative	Yes	14.4	>12	Yes	RDT negative	First Re	Yes	2024-06-12	Yes/Some	All memb	No		Outside	No		Yes	No treatment history
GM222	3	April	Dry	Spring	2023	Gondar Zuria	Maksegnit	Chihira	37.5516	12.3372	Female	18	>15	Rural	Primary	Student	38.7	Yes	Yes	Yes	No	Yes	No	Yes	No	No	PF	PF	20314	High	Trophozoite	Gametocyte negative	Yes	13.1	>12	Yes	RDT negative	First Re	No	12-24 Mo			No		Inside h	No		Yes	No treatment history
GM237	3	May	Dry	Spring	2023	Gondar Zuria	Maksegnit	Chihira	37.5516	12.3372	Male	14	<15	Urban	Primary	Student	38	Yes	Yes	Yes	No	Yes	No	No	No	No	PF	PF	19065	High	Trophozoite	Gametocyte negative	Yes	11.2	<=12	Yes	RDT positive	First Re	No				No		Outside	No		No	No treatment history
GM242	3	May	Dry	Spring	2023	Gondar Zuria	Maksegnit	Chihira	37.5516	12.3372	Male	11	<15	Rural	Primary	Student	37.5	Yes	Yes	Yes	No	Yes	No	No	No	No	PF	PF	5593	Moderate	Trophozoite	Gametocyte negative	Yes	9.8	<=12	Yes	RDT negative	First Re	Yes	2024-06-12	Yes/Some	All memb	No		Inside h	No		Yes	No treatment history
GM249	3	May	Dry	Spring	2023	Gondar Zuria	Maksegnit	Chihira	37.5516	12.3372	Male	16	>15	Rural	Secondary	Student	38	Yes	Yes	Yes	No	Yes	No	No	No	No	PF	PF	26017	High	Trophozoite	Gametocyte negative	Yes	14	>12	Yes	RDT negative	First Re	Yes	12-24 Mo	Yes/Some	All memb	No		Inside h	Yes	<1km	Yes	No treatment history
GM250	3	May	Dry	Spring	2023	Gondar Zuria	Maksegnit	Chihira	37.5516	12.3372	Male	14	<15	Rural	Primary	Student	38	Yes	Yes	Yes	No	Yes	No	No	No	No	PF	PF	6840	Moderate	Trophozoite	Gametocyte negative	Yes	14.8	>12	Yes	RDT positive	First Re	Yes	2024-06-12	Yes/Some	All memb	No		Inside h	Yes	<1km	Yes	No treatment history
GM257	3	May	Dry	Spring	2023	Gondar Zuria	Maksegnit	Chihira	37.5516	12.3372	Male	14	<15	Rural	Primary	Student	38.1	Yes	Yes	Yes	No	Yes	No	No	No	No	PF	PF	94400	High	Trophozoite	Gametocyte negative	Yes	13.2	>12	Yes	RDT negative	First Re	No				No		Inside h	No		Yes	No treatment history
GM277	3	May	Dry	Spring	2023	Gondar Zuria	Maksegnit	Chihira	37.5516	12.3372	Male	45	>15	Rural	Secondary	Farmer	37	Yes	Yes	Yes	No	Yes	No	No	No	No	PF	PF	25386	High	Trophozoite	Gametocyte negative	Yes	13.4	>12	Yes	RDT positive	First Re	Yes	2024-06-12	Yes/Alwa	All memb	Yes	>6 Month	Inside h	Yes	<1km	Yes	No treatment history
GM281	3	May	Dry	Spring	2023	Gondar Zuria	Maksegnit	Chihira	37.5516	12.3372	Female	17	>15	Rural	Secondary	Student	37.9	Yes	Yes	Yes	No	Yes	No	No	No	No	PF	PF	39842	High	Trophozoite	Gametocyte negative	Yes	12.5	>12	No			Yes	12-24 Mo	Yes/Some	All memb	No		Inside h	Yes	>1km	Yes	No treatment history
GM311	3	June	Wet	Summer	2023	Gondar Zuria	Maksegnit	Chihira	37.5516	12.3372	Female	8	<15	Rural	Primary	Student	37.5	Yes	Yes	Yes	No	No	No	No	No	No	PF	PF	19900	High	Trophozoite	Gametocyte negative	Yes	12.8	>12	No			Yes	2024-06-12	Yes/Some	All memb	No		Inside h	Yes	<1km	Yes	No treatment history
GM339	3	June	Wet	Summer	2023	Gondar Zuria	Maksegnit	Chihira	37.5516	12.3372	Male	18	>15	Rural	Primary	Student	37.5	Yes	Yes	Yes	No	Yes	No	No	No	No	PF	PF	20696	High	Trophozoite	Gametocyte negative	Yes	14.4	>12	Yes	RDT negative	First Re	Yes	2024-06-12	Yes/Some	Older ag	No		Outside	No		Yes	With treatment history
GM356	3	July	Wet	Summer	2023	Gondar Zuria	Maksegnit	Chihira	37.5516	12.3372	Male	32	>15	Rural	Unable to read & write	Farmer	38	Yes	Yes	Yes	No	Yes	No	No	No	No	PF	PF	477	Low	Trophozoite	Gametocyte negative	Yes	15	>12	Yes	RDT positive	First Re	Yes	2024-06-12	Yes/Some	All memb	No		Inside h	Yes	>1km	Yes	With treatment history
GM387	2	July	Wet	Summer	2023	Gondar Zuria	Maksegnit	Chihira	37.5516	12.3372	Male	16	>15	Rural	Primary	Student	38	Yes	Yes	Yes	No	Yes	No	No	No	No	PF	PF	12134	High	Trophozoite	Gametocyte negative	Yes	13	>12	Yes	RDT positive	First Re	Yes	>2 Years	No		Yes	>6 Month	Inside h	Yes	>1km	Yes	No treatment history
GM402	3	August	Wet	Summer	2023	Gondar Zuria	Maksegnit	Chihira	37.5516	12.3372	Female	11	<15	Rural	Primary	Student	37	Yes	Yes	Yes	No	No	No	No	No	No	PF	PF	38019	High	Trophozoite	Gametocyte negative	Yes	15	>12	Yes	RDT positive	First Re	Yes	2024-06-12	Yes/Alwa	All memb	No		Inside h	Yes	<1km	Yes	No treatment history
GM403	2	August	Wet	Summer	2023	Gondar Zuria	Maksegnit	Chihira	37.5516	12.3372	Male	14	<15	Rural	Primary	Student	38	Yes	Yes	Yes	No	Yes	No	No	No	No	PF	PF	6772	Moderate	Trophozoite	Gametocyte negative	Yes	14.5	>12	No			Yes	12-24 Mo	Yes/Some	All memb	No		Inside h	Yes	>1km	No	No treatment history
GM411	3	August	Wet	Summer	2023	Gondar Zuria	Maksegnit	Chihira	37.5516	12.3372	Male	20	>15	Rural	Unable to read & write	Farmer	37	Yes	Yes	Yes	No	No	No	No	No	No	PF	PF	670	Low	Trophozoite	Gametocyte negative	Yes	10.5	<=12	Yes	RDT negative	First Re	No				No		Outside	Yes	<1km	Yes	No treatment history
GM422	3	September	Wet	Autumn	2023	Gondar Zuria	Maksegnit	Chihira	37.5516	12.3372	Female	12	<15	Rural	Primary	Student	37	Yes	Yes	Yes	No	No	No	No	No	No	PF	PF	21188	High	Trophozoite	Gametocyte negative	Yes	12.3	>12	Yes	RDT positive	First Re	Yes	2024-06-12	Yes/Some	All memb	Yes	>6 Month	Inside h	Yes	<1km	Yes	No treatment history
GM430	3	September	Wet	Autumn	2023	Gondar Zuria	Maksegnit	Chihira	37.5516	12.3372	Female	10	<15	Rural	Primary	Student	38.2	Yes	Yes	Yes	No	Yes	No	No	No	No	PF	PF	190487	Hyperparasitaemia	Trophozoite	Gametocyte negative	Yes	13.7	>12	Yes	RDT positive	First Re	Yes	2024-06-12	Yes/Some	All memb	No		Inside h	Yes	>1km	Yes	No treatment history
GM447	3	September	Wet	Autumn	2023	Gondar Zuria	Maksegnit	Chihira	37.5516	12.3372	Female	14	<15	Rural	Primary	Student	38	Yes	Yes	Yes	No	Yes	No	No	No	No	PF	PF	9200	Moderate	Trophozoite	Gametocyte negative	Yes	13.7	>12	Yes	RDT negative	First Re	Yes	2024-06-12	Yes/Some	All memb	Yes	>6 Month	Inside h	Yes	<1km	Yes	No treatment history
GM456	3	September	Wet	Autumn	2023	Gondar Zuria	Maksegnit	Chihira	37.5516	12.3372	Female	13	<15	Rural	Primary	Student	37.9	Yes	Yes	Yes	No	No	No	No	No	No	PF	PF	59901	High	Trophozoite	Gametocyte negative	Yes	11.9	<=12	Yes	RDT positive	SD bioli	Yes	12-24 Mo	Yes/Some	All memb	Yes	>6 Month	Inside h	Yes	>1km	Yes	No treatment history
GM458	3	October	Wet	Autumn	2023	Gondar Zuria	Maksegnit	Chihira	37.5516	12.3372	Female	40	>15	Rural	Unable to read & write	Farmer	37.6	Yes	No	Yes	No	No	No	No	No	No	PF	PF	94567	High	Trophozoite	Gametocyte negative	Yes	14.3	>12	Yes	RDT positive	First Re	Yes	12-24 Mo	Yes/Some	All memb	No		Inside h	No		No	No treatment history
GM461	2	October	Wet	Autumn	2023	Gondar Zuria	Maksegnit	Chihira	37.5516	12.3372	Male	14	<15	Rural	Primary	Student	38.3	Yes	Yes	Yes	No	No	No	No	No	No	PF	PF	27263	High	Trophozoite	Gametocyte negative	Yes	12.5	>12	Yes	RDT negative	First Re	Yes	12-24 Mo	Yes/Alwa	All memb	No		Inside h	No		No	No treatment history
GM469	3	October	Wet	Autumn	2023	Gondar Zuria	Maksegnit	Chihira	37.5516	12.3372	Male	50	>15	Rural	Unable to read & write	Farmer	36.8	Yes	Yes	Yes	No	Yes	No	No	No	No	PF	PF	21107	High	Trophozoite	Gametocyte negative	Yes	12.3	>12	Yes	RDT positive	Abbott	Yes	12-24 Mo	Yes/Alwa	All memb	No		Inside h	No		No	No treatment history
GM488	2	October	Wet	Autumn	2023	Gondar Zuria	Maksegnit	Chihira	37.5516	12.3372	Male	25	>15	Rural	Secondary	Student	37.2	Yes	Yes	Yes	No	No	No	No	No	No	PF	PF	9561	Moderate	Trophozoite	Gametocyte negative	Yes	15.5	>12	Yes	RDT negative	Abbott	No				No		Inside h	No		No	No treatment history
GM495	3	October	Wet	Autumn	2023	Gondar Zuria	Maksegnit	Chihira	37.5516	12.3372	Male	8	<15	Rural	Primary	Student	38	Yes	Yes	Yes	No	No	No	No	No	No	PF	PF	41794	High	Trophozoite	Gametocyte negative	Yes	11	<=12	Yes	RDT negative	Abbott	Yes	12-24 Mo	Yes/Alwa	All memb	No		Inside h	No		Yes	No treatment history
GM497	2	October	Wet	Autumn	2023	Gondar Zuria	Maksegnit	Chihira	37.5516	12.3372	Male	15	>15	Rural	Primary	Student	38.6	Yes	Yes	Yes	No	No	No	No	No	No	PF	PF	74400	High	Trophozoite	Gametocyte negative	Yes	11.3	<=12	Yes	RDT positive	Abbott	Yes	12-24 Mo	Yes/Alwa	All memb	No		Inside h	Yes	>1km	Yes	With treatment history
GM006	3	November	Wet	Autumn	2022	Gondar Zuria	Maksegnit	Chinchaye	37.5471	12.4117	Female	13	<15	Rural	Unable to read & write	Farmer	36.1	Yes	Yes	Yes	No	Yes	No	No	No	No	PF	PF+PV	93480	High	Troph + Gam	Gametocyte positive	Yes	16.1	>12	Yes	RDT positive	Abbott	Yes	12-24 Mo	Yes/Some	All memb	No		Inside h	Yes	<1km	Yes	No treatment history
GM017	2	November	Wet	Autumn	2022	Gondar Zuria	Maksegnit	Chinchaye	37.5471	12.4117	Male	25	>15	Rural	Primary	Student	38.2	Yes	Yes	Yes	No	Yes	No	No	No	No	PF	PF	6627	Moderate	Trophozoite	Gametocyte negative	Yes	14.2	>12	Yes	RDT positive	First Re	Yes	>2 Years	Yes/Some	Children	No		Inside h	Yes	<1km	Yes	No treatment history
GM019	2	November	Wet	Autumn	2022	Gondar Zuria	Maksegnit	Chinchaye	37.5471	12.4117	Male	18	>15	Rural	Unable to read & write	Farmer	37.6	Yes	Yes	Yes	No	Yes	No	No	No	No	PF	PF	37440	High	Trophozoite	Gametocyte negative	Yes	12.6	>12	Yes	RDT negative	First Re	Yes	>2 Years	Yes/Some	All memb	No		Inside h	Yes	<1km	Yes	No treatment history
GM023	3	November	Wet	Autumn	2022	Gondar Zuria	Maksegnit	Chinchaye	37.5471	12.4117	Male	20	>15	Rural	Primary	Farmer	36	Yes	Yes	Yes	No	Yes	No	No	No	No	PF	PF	576	Low	Trophozoite	Gametocyte negative	Yes	15.4	>12	Yes	RDT positive	SD bioli	No				No		Inside h	No		No	No treatment history
GM024	3	November	Wet	Autumn	2022	Gondar Zuria	Maksegnit	Chinchaye	37.5471	12.4117	Male	18	>15	Rural	Primary	Student	37	Yes	Yes	Yes	No	Yes	No	No	No	No	PF	PF	54640	High	Trophozoite	Gametocyte negative	Yes	14.7	>12	Yes	RDT positive	SD bioli	Yes	12-24 Mo	Yes/Some	All memb	No		Inside h	No		Yes	No treatment history
GM032	3	November	Wet	Autumn	2022	Gondar Zuria	Maksegnit	Chinchaye	37.5471	12.4117	Male	22	>15	Rural	Primary	Student	37.5	Yes	Yes	Yes	No	Yes	No	No	No	No	PF	PF	995	Low	Trophozoite	Gametocyte negative	Yes	14.9	>12	Yes	RDT negative	Abbott	Yes	12-24 Mo	Yes/Alwa	All memb	No		Inside h	Yes	<1km	Yes	No treatment history
GM035	3	November	Wet	Autumn	2022	Gondar Zuria	Maksegnit	Chinchaye	37.5471	12.4117	Male	18	>15	Rural	Secondary	Student	38	Yes	Yes	Yes	No	Yes	No	No	No	No	PF	PF	14328	High	Trophozoite	Gametocyte negative	Yes	15.2	>12	Yes	RDT negative	Abbott	Yes	12-24 Mo	Yes/Some	All memb	No		Inside h	Yes	<1km	Yes	No treatment history
GM047	3	November	Wet	Autumn	2022	Gondar Zuria	Maksegnit	Chinchaye	37.5471	12.4117	Female	9	<15	Rural	Primary	Student	37.6	Yes	Yes	Yes	No	Yes	No	No	No	No	PF	PF	5800	Moderate	Trophozoite	Gametocyte negative	Yes	8.3	<=12	Yes	RDT negative	SD bioli	Yes	12-24 Mo	Yes/Some	All memb	No		Inside h	No		Yes	No treatment history
GM048	3	November	Wet	Autumn	2022	Gondar Zuria	Maksegnit	Chinchaye	37.5471	12.4117	Female	6	<15	Rural	Primary	Student	37.2	Yes	Yes	Yes	No	No	No	Yes	No	No	PF	PF	2068	Moderate	Trophozoite	Gametocyte negative	Yes	15	>12	Yes	RDT negative	SD bioli	Yes	12-24 Mo	Yes/Alwa	All memb	No		Inside h	No		Yes	No treatment history
GM052	3	November	Wet	Autumn	2022	Gondar Zuria	Maksegnit	Chinchaye	37.5471	12.4117	Male	19	>15	Rural	Primary	Student	37.1	Yes	Yes	Yes	No	No	No	No	No	No	PF	PF	17813	High	Trophozoite	Gametocyte negative	Yes	13.5	>12	Yes	RDT positive	SD bioli	No				No		Inside h	Yes	<1km	Yes	No treatment history
GM071	2	November	Wet	Autumn	2022	Gondar Zuria	Maksegnit	Chinchaye	37.5471	12.4117	Male	19	>15	Rural	Primary	Student	38	Yes	Yes	Yes	No	Yes	No	No	No	No	PF	PF	2427	Moderate	Trophozoite	Gametocyte negative	Yes	12.4	>12	Yes	RDT negative	First Re	Yes	12-24 Mo	Yes/Alwa	All memb	No		Outside	Yes	<1km	Yes	No treatment history
GM093	3	December	Dry	Winter	2022	Gondar Zuria	Maksegnit	Chinchaye	37.5471	12.4117	Female	60	>15	Rural	Unable to read & write	Farmer	38.1	Yes	Yes	Yes	No	No	No	No	No	No	PF	PF	52480	High	Trophozoite	Gametocyte negative	Yes	12.3	>12	Yes	RDT negative	SD bioli	Yes	12-24 Mo	Yes/Some	All memb	No		Inside h	Yes	<1km	Yes	No treatment history
GM096	3	December	Dry	Winter	2022	Gondar Zuria	Maksegnit	Chinchaye	37.5471	12.4117	Female	11	<15	Rural	Primary	Student	38.1	Yes	Yes	Yes	No	No	No	Yes	No	No	PF	PF	21920	High	Trophozoite	Gametocyte negative	Yes	13.6	>12	Yes	RDT negative	SD bioli	Yes	12-24 Mo	Yes/Alwa	All memb	No		Inside h	Yes	<1km	Yes	No treatment history
GM117	3	December	Dry	Winter	2022	Gondar Zuria	Maksegnit	Chinchaye	37.5471	12.4117	Male	24	>15	Rural	Unable to read & write	Farmer	38	Yes	Yes	Yes	No	No	No	No	No	No	PF	PF	3000	Moderate	Trophozoite	Gametocyte negative	Yes	15.3	>12	No			Yes	12-24 Mo	Yes/Some	All memb	No		Inside h	No		No	No treatment history
GM124	2	December	Dry	Winter	2022	Gondar Zuria	Maksegnit	Chinchaye	37.5471	12.4117	Male	23	>15	Rural	Primary	Daily la	37.6	Yes	Yes	Yes	No	Yes	No	No	No	No	PF	PF	11756	High	Trophozoite	Gametocyte negative	Yes	14.5	>12	Yes	RDT positive	First Re	No				No		Inside h	Yes	<1km	Yes	No treatment history
GM126	3	December	Dry	Winter	2022	Gondar Zuria	Maksegnit	Chinchaye	37.5471	12.4117	Female	33	>15	Rural	Unable to read & write	Farmer	38	Yes	Yes	Yes	No	Yes	No	No	No	No	PF	PF	2555	Moderate	Trophozoite	Gametocyte negative	Yes	12.9	>12	Yes	RDT positive	First Re	Yes	12-24 Mo	Yes/Alwa	All memb	No		Inside h	Yes	<1km	Yes	No treatment history
GM132	3	December	Dry	Winter	2022	Gondar Zuria	Maksegnit	Chinchaye	37.5471	12.4117	Male	40	>15	Rural	Unable to read & write	Farmer	37.2	Yes	Yes	Yes	No	Yes	No	Yes	No	No	PF	PF	26168	High	Trophozoite	Gametocyte negative	Yes	14.7	>12	Yes	RDT negative	First Re	Yes	<6 Month	Yes/Alwa	All memb	No		Outside	Yes	>1km	Yes	No treatment history
GM136	2	December	Dry	Winter	2022	Gondar Zuria	Maksegnit	Chinchaye	37.5471	12.4117	Male	15	>15	Rural	Primary	Student	37	Yes	Yes	Yes	No	Yes	No	No	No	No	PF	PF	10800	High	Trophozoite	Gametocyte negative	Yes	14	>12	Yes	RDT positive	First Re	Yes	12-24 Mo	Yes/Alwa	All memb	No		Inside h	No		Yes	No treatment history
GM161	3	January	Dry	Winter	2023	Gondar Zuria	Maksegnit	Chinchaye	37.5471	12.4117	Male	46	>15	Rural	Unable to read & write	Farmer	38	Yes	Yes	Yes	No	No	No	No	No	No	PF	PF	8358	Moderate	Trophozoite	Gametocyte negative	Yes	15	>12	Yes	RDT negative	First Re	No				No		Inside h	Yes	<1km	Yes	No treatment history
GM182	3	February	Dry	Winter	2023	Gondar Zuria	Maksegnit	Chinchaye	37.5471	12.4117	Female	50	>15	Rural	Unable to read & write	Farmer	38.1	Yes	Yes	Yes	No	Yes	No	Yes	No	No	PF	PF	16433	High	Trophozoite	Gametocyte negative	Yes	12.4	>12	Yes	RDT positive	First Re	Yes	<6 Month	Yes/Some	All memb	Yes	<6 Month	Inside h	No		Yes	No treatment history
GM183	2	February	Dry	Winter	2023	Gondar Zuria	Maksegnit	Chinchaye	37.5471	12.4117	Male	19	>15	Rural	Unable to read & write	Farmer	37.8	Yes	Yes	Yes	No	No	No	No	No	No	PF	PF	319	Low	Trophozoite	Gametocyte negative	Yes	12.4	>12	Yes	RDT negative	First Re	Yes	<6 Month	Yes/Some	All memb	No		Inside h	No		Yes	No treatment history
GM194	2	February	Dry	Winter	2023	Gondar Zuria	Maksegnit	Chinchaye	37.5471	12.4117	Male	50	>15	Rural	Unable to read & write	Farmer	37.9	Yes	Yes	Yes	No	No	No	No	No	No	PF	PF	1927	Moderate	Trophozoite	Gametocyte negative	Yes	15.5	>12	Yes	RDT negative	SD bioli	Yes	<6 Month	Yes/Some	All memb	No		Inside h	No		Yes	No treatment history
GM236	3	May	Dry	Spring	2023	Gondar Zuria	Maksegnit	Chinchaye	37.5471	12.4117	Male	17	>15	Rural	Primary	Student	37	Yes	Yes	Yes	No	Yes	No	No	No	No	PF	PF	20498	High	Trophozoite	Gametocyte negative	Yes	14	>12	Yes	RDT positive	First Re	No				No		Outside	Yes	>1km	Yes	No treatment history
GM240	3	May	Dry	Spring	2023	Gondar Zuria	Maksegnit	Chinchaye	37.5471	12.4117	Male	27	>15	Rural	Primary	Student	38	Yes	Yes	Yes	No	No	No	No	No	No	PF	PF	9405	Moderate	Trophozoite	Gametocyte negative	Yes	13.6	>12	Yes	RDT negative	First Re	Yes	2024-06-12	Yes/Some	All memb	No		Outside	No		Yes	No treatment history
GM248	2	May	Dry	Spring	2023	Gondar Zuria	Maksegnit	Chinchaye	37.5471	12.4117	Male	30	>15	Rural	Primary	Daily la	37.4	Yes	Yes	Yes	No	No	No	No	No	No	PF	PF	25000	High	Trophozoite	Gametocyte negative	Yes	13.8	>12	Yes	RDT positive	SD bioli	Yes	2024-06-12	Yes/Some	All memb	No		Inside h	Yes	<1km	Yes	With treatment history
GM286	3	May	Dry	Spring	2023	Gondar Zuria	Maksegnit	Chinchaye	37.5471	12.4117	Male	17	>15	Rural	Secondary	Student	38.8	Yes	Yes	Yes	No	No	No	No	No	No	PF	PF	2019	Moderate	Trophozoite	Gametocyte negative	Yes	16.1	>12	No			No				Yes	>6 Month	Inside h	No		Yes	No treatment history
GM293	3	May	Dry	Spring	2023	Gondar Zuria	Maksegnit	Chinchaye	37.5471	12.4117	Female	10	<15	Rural	Primary	Student	38	Yes	Yes	Yes	No	No	No	No	No	No	PF	PF	12000	High	Trophozoite	Gametocyte negative	Yes	9.2	<=12	No			No				No		Inside h	No		Yes	No treatment history
GM316	3	June	Wet	Summer	2023	Gondar Zuria	Maksegnit	Chinchaye	37.5471	12.4117	Female	12	<15	Rural	Primary	Student	38.8	Yes	Yes	Yes	No	No	No	No	No	No	PF	PF	32352	High	Trophozoite	Gametocyte negative	Yes	15.2	>12	Yes	RDT negative	First Re	Yes	2024-06-12	Yes/Some	All memb	No		Inside h	Yes	<1km	Yes	No treatment history
GM320	3	June	Wet	Summer	2023	Gondar Zuria	Maksegnit	Chinchaye	37.5471	12.4117	Male	12	<15	Rural	Primary	Student	37.7	Yes	Yes	Yes	No	No	No	No	No	No	PF	PF	7164	Moderate	Trophozoite	Gametocyte negative	Yes	13.1	>12	Yes	RDT positive	First Re	Yes	2024-06-12	Yes/Some	All memb	No		Inside h	Yes	<1km	Yes	No treatment history
GM335	3	June	Wet	Summer	2023	Gondar Zuria	Maksegnit	Chinchaye	37.5471	12.4117	Female	9	<15	Rural	Primary	Student	36.7	Yes	Yes	Yes	No	Yes	No	No	No	No	PF	PF	31363	High	Trophozoite	Gametocyte negative	Yes	14.1	>12	Yes	RDT positive	First Re	Yes	2024-06-12	Yes/Some	All memb	No		Inside h	No		Yes	With treatment history
GM353	3	June	Wet	Summer	2023	Gondar Zuria	Maksegnit	Chinchaye	37.5471	12.4117	Male	14	<15	Rural	Primary	Student	38	Yes	Yes	Yes	No	Yes	No	No	No	No	PF	PF	960	Low	Trophozoite	Gametocyte negative	Yes	13.3	>12	Yes	RDT negative	First Re	Yes	12-24 Mo	Yes/Some	All memb	No		Inside h	Yes	<1km	Yes	No treatment history
GM357	3	July	Wet	Summer	2023	Gondar Zuria	Maksegnit	Chinchaye	37.5471	12.4117	Male	12	<15	Rural	Primary	Student	38	Yes	Yes	Yes	No	Yes	No	No	No	No	PF	PF	10189	High	Trophozoite	Gametocyte negative	Yes	12.9	>12	Yes	RDT negative	First Re	Yes	12-24 Mo	Yes/Some	All memb	No		Inside h	No		No	No treatment history
GM362	3	July	Wet	Summer	2023	Gondar Zuria	Maksegnit	Chinchaye	37.5471	12.4117	Female	35	>15	Rural	Unable to read & write	Farmer	37	Yes	Yes	Yes	No	Yes	No	No	No	No	PF	PF	6117	Moderate	Trophozoite	Gametocyte negative	Yes	12.3	>12	Yes	RDT positive	First Re	Yes	2024-06-12	Yes/Some	All memb	No		Inside h	Yes	>1km	Yes	No treatment history
GM366	3	July	Wet	Summer	2023	Gondar Zuria	Maksegnit	Chinchaye	37.5471	12.4117	Male	22	>15	Rural	Primary	Student	36.9	Yes	No	Yes	No	Yes	No	No	No	No	PF	PF	160	Low	Trophozoite	Gametocyte negative	Yes	9.5	<=12	Yes	RDT negative	First Re	No				Yes	>6 Month	Inside h	Yes	>1km	Yes	No treatment history
GM372	3	July	Wet	Summer	2023	Gondar Zuria	Maksegnit	Chinchaye	37.5471	12.4117	Female	13	<15	Rural	Primary	Student	37	Yes	Yes	Yes	No	Yes	No	No	No	No	PF	PF	2416	Moderate	Trophozoite	Gametocyte negative	Yes	10.7	<=12	Yes	RDT positive	First Re	Yes	12-24 Mo	Yes/Alwa	All memb	No		Inside h	No		No	No treatment history
GM377	2	July	Wet	Summer	2023	Gondar Zuria	Maksegnit	Chinchaye	37.5471	12.4117	Male	16	>15	Rural	Primary	Farmer	37.8	Yes	Yes	Yes	No	Yes	No	No	No	No	PF	PF	3980	Moderate	Trophozoite	Gametocyte negative	Yes	10.1	<=12	Yes	RDT positive	First Re	No				Yes	>6 Month	Inside h	No		Yes	No treatment history
GM378	3	July	Wet	Summer	2023	Gondar Zuria	Maksegnit	Chinchaye	37.5471	12.4117	Male	33	>15	Rural	Unable to read & write	Farmer	37.2	Yes	Yes	Yes	No	No	No	No	No	No	PF	PF	8317	Moderate	Trophozoite	Gametocyte negative	Yes	12.1	>12	Yes	RDT negative	First Re	Yes	12-24 Mo	Yes/Some	All memb	No		Inside h	No		No	No treatment history
GM385	3	July	Wet	Summer	2023	Gondar Zuria	Maksegnit	Chinchaye	37.5471	12.4117	Female	26	>15	Rural	Unable to read & write	Farmer	37.6	Yes	Yes	Yes	No	Yes	No	No	No	No	PF	PF	24158	High	Trophozoite	Gametocyte negative	Yes	15.1	>12	Yes	RDT positive	First Re	Yes	12-24 Mo	Yes/Alwa	All memb	No		Inside h	No		Yes	No treatment history
GM400	3	August	Wet	Summer	2023	Gondar Zuria	Maksegnit	Chinchaye	37.5471	12.4117	Female	17	>15	Rural	College	Student	37	Yes	Yes	Yes	No	Yes	No	No	No	No	PF	PF	3980	Moderate	Trophozoite	Gametocyte negative	Yes	14.7	>12	No			Yes	12-24 Mo	Yes/Some	All memb	No		Inside h	No		No	No treatment history
GM404	3	August	Wet	Summer	2023	Gondar Zuria	Maksegnit	Chinchaye	37.5471	12.4117	Male	17	>15	Rural	Secondary	Student	38	Yes	Yes	Yes	No	Yes	No	No	No	No	PF	PF	22244	High	Trophozoite	Gametocyte negative	Yes	13.3	>12	Yes	RDT positive	First Re	No				No		Inside h	No		No	No treatment history
GM409	3	August	Wet	Summer	2023	Gondar Zuria	Maksegnit	Chinchaye	37.5471	12.4117	Female	15	>15	Rural	Primary	Student	37	Yes	Yes	Yes	No	No	No	Yes	No	No	PF	PF	38912	High	Trophozoite	Gametocyte negative	Yes	11.4	<=12	Yes	RDT negative	First Re	Yes	12-24 Mo	Yes/Alwa	Children	No		Inside h	No		Yes	No treatment history
GM424	3	September	Wet	Autumn	2023	Gondar Zuria	Maksegnit	Chinchaye	37.5471	12.4117	Male	11	<15	Rural	Primary	Student	37	Yes	Yes	Yes	No	Yes	No	No	No	No	PF	PF	2080	Moderate	Trophozoite	Gametocyte negative	Yes	12.2	>12	Yes	RDT positive	First Re	Yes	2024-06-12	Yes/Some	All memb	Yes	>6 Month	Inside h	Yes	<1km	Yes	No treatment history
GM433	3	September	Wet	Autumn	2023	Gondar Zuria	Maksegnit	Chinchaye	37.5471	12.4117	Male	12	<15	Rural	Primary	Student	37.1	Yes	Yes	Yes	No	Yes	No	No	No	No	PF	PF	23063	High	Trophozoite	Gametocyte negative	Yes	11.7	<=12	Yes	RDT negative	First Re	Yes	12-24 Mo	Yes/Some	Children	No		Inside h	No		No	No treatment history
GM435	3	September	Wet	Autumn	2023	Gondar Zuria	Maksegnit	Chinchaye	37.5471	12.4117	Male	36	>15	Rural	Unable to read & write	Farmer	37.8	Yes	Yes	Yes	No	Yes	No	No	No	No	PF	PF	3647	Moderate	Trophozoite	Gametocyte negative	Yes	15.3	>12	Yes	RDT negative	First Re	Yes	12-24 Mo	Yes/Some	All memb	No		Inside h	No		No	No treatment history
GM449	3	September	Wet	Autumn	2023	Gondar Zuria	Maksegnit	Chinchaye	37.5471	12.4117	Male	13	<15	Rural	Primary	Student	37.2	Yes	Yes	Yes	No	No	No	No	No	No	PF	PF	52249	High	Trophozoite	Gametocyte negative	Yes	14.5	>12	Yes	RDT positive	First Re	Yes	2024-06-12	Yes/Some	All memb	No		Inside h	Yes	>1km	Yes	No treatment history
GM459	3	October	Wet	Autumn	2023	Gondar Zuria	Maksegnit	Chinchaye	37.5471	12.4117	Female	25	>15	Rural	Unable to read & write	Farmer	38.1	Yes	Yes	Yes	No	No	No	No	No	No	PF	PF	48358	High	Trophozoite	Gametocyte negative	Yes	13	>12	Yes	RDT positive	First Re	Yes	12-24 Mo	Yes/Some	All memb	No		Inside h	No		No	No treatment history
GM460	3	October	Wet	Autumn	2023	Gondar Zuria	Maksegnit	Chinchaye	37.5471	12.4117	Female	13	<15	Rural	Primary	Student	37.9	Yes	No	No	No	No	No	No	No	No	PF	PF	28862	High	Trophozoite	Gametocyte negative	Yes	14	>12	No			No				No		Inside h	No		No	No treatment history
GM468	2	October	Wet	Autumn	2023	Gondar Zuria	Maksegnit	Chinchaye	37.5471	12.4117	Male	13	<15	Rural	Primary	Student	37.3	Yes	Yes	Yes	No	No	No	No	No	No	PF	PF	5426	Moderate	Trophozoite	Gametocyte negative	Yes	11.2	<=12	Yes	RDT negative	Abbott	Yes	12-24 Mo	Yes/Alwa	All memb	No		Inside h	No		No	No treatment history
GM477	2	October	Wet	Autumn	2023	Gondar Zuria	Maksegnit	Chinchaye	37.5471	12.4117	Male	56	>15	Rural	Unable to read & write	Farmer	38.7	Yes	Yes	Yes	No	No	No	No	No	No	PF	PF	3177	Moderate	Trophozoite	Gametocyte negative	Yes	12.3	>12	Yes	RDT negative	Abbott	Yes	12-24 Mo	Yes/Alwa	All memb	No		Inside h	No		Yes	No treatment history
SA056	3	November	Wet	Autumn	2022	Tach Armachiho	Sanja	Chulkuana	37.1884	12.9462	Female	11	<15	Rural	Primary	Student	37	Yes	Yes	Yes	No	No	No	No	No	No	PF	PF	13359	High	Troph + Gam	Gametocyte positive	Yes	10.3	<=12	Yes	RDT positive	First Re	No				No		Inside h	No		Yes	With treatment history
SA134	2	December	Dry	Winter	2022	Tach Armachiho	Sanja	Chulkuana	37.1884	12.9462	Female	18	>15	Urban	Primary	Student	37	Yes	Yes	Yes	No	Yes	No	No	No	No	PF	PF	28176	High	Trophozoite	Gametocyte negative	Yes	12.3	>12	Yes	RDT negative	First Re	No				No		Inside h	No		Yes	No treatment history
SA146	3	December	Dry	Winter	2022	Tach Armachiho	Sanja	Chulkuana	37.1884	12.9462	Female	17	>15	Rural	Secondary	Student	37	Yes	Yes	Yes	No	Yes	No	No	No	No	PF	PF	17216	High	Trophozoite	Gametocyte negative	Yes	13.7	>12	Yes	RDT positive	First Re	No				No		Inside h	No		No	No treatment history
SA164	3	December	Dry	Winter	2022	Tach Armachiho	Sanja	Chulkuana	37.1884	12.9462	Female	38	>15	Rural	Unable to read & write	Farmer	38	Yes	Yes	Yes	No	Yes	No	No	No	No	PF	PF	5983	Moderate	Trophozoite	Gametocyte negative	Yes	12.9	>12	Yes	RDT positive	First Re	No				Yes	<6 Month	Inside h	No		No	No treatment history
SA224	3	March	Dry	Spring	2023	Tach Armachiho	Sanja	Chulkuana	37.1884	12.9462	Female	11	<15	Rural	Primary	Student	37	Yes	Yes	Yes	No	Yes	No	No	No	No	PF	PF	510	Low	Trophozoite	Gametocyte negative	Yes	19.3	>12	Yes	RDT negative	First Re	Yes	<6 Month	Yes/Some	Older ag	Yes	>6 Month	Inside h	No		No	No treatment history
SA330	3	August	Wet	Summer	2023	Tach Armachiho	Sanja	Chulkuana	37.1884	12.9462	Male	17	>15	Rural	Secondary	Farmer	37.5	No	Yes	Yes	No	No	No	No	No	No	PF	PF	5825	Moderate	Trophozoite	Gametocyte negative	Yes	15	>12	Yes	RDT negative	First Re	Yes	2024-06-12	Yes/Alwa	All memb	No		Inside h	No		No	With treatment history
SA334	3	August	Wet	Summer	2023	Tach Armachiho	Sanja	Chulkuana	37.1884	12.9462	Male	15	>15	Rural	Primary	Student	39.5	No	No	Yes	No	No	No	No	No	No	PF	PF	48078	High	Trophozoite	Gametocyte negative	Yes	13	>12	Yes	RDT positive	First Re	Yes	>2 Years	Yes/Some	All memb	No		Inside h	No		No	No treatment history
SA365	3	September	Wet	Summer	2023	Tach Armachiho	Sanja	Chulkuana	37.1884	12.9462	Female	30	>15	Rural	Unable to read & write	Farmer	39.5	Yes	Yes	Yes	No	No	No	No	No	No	PF	PF	3980	Moderate	Trophozoite	Gametocyte negative	Yes	13	>12	Yes	RDT positive	SD bioli	Yes	>2 Years	Yes/Alwa	All memb	Yes	>6 Month	Inside h	No		No	No treatment history
GM001	3	November	Wet	Autumn	2022	Gondar Zuria	Maksegnit	Das Mariam	37.6251	12.3776	Male	28	>15	Rural	Unable to read & write	Farmer	37	Yes	Yes	Yes	No	No	No	No	No	No	PF	PF	94020	High	Trophozoite	Gametocyte negative	Yes	12.5	>12	Yes	RDT positive	Abbott	Yes	<6 Month	Yes/Some	All memb	No		Inside h	Yes	<1km	Yes	No treatment history
GM170	3	January	Dry	Winter	2023	Gondar Zuria	Maksegnit	Das Mariam	37.6251	12.3776	Male	18	>15	Rural	Secondary	Student	38.1	Yes	Yes	Yes	No	No	No	No	No	No	PF	PF	871	Low	Troph + Gam	Gametocyte positive	Yes	13	>12	Yes	RDT negative	First Re	Yes	2024-06-12	Yes/Some	All memb	No		Inside h	No		Yes	No treatment history
GM191	3	February	Dry	Winter	2023	Gondar Zuria	Maksegnit	Das Mariam	37.6251	12.3776	Male	20	>15	Rural	Primary	Student	38.1	Yes	Yes	Yes	No	No	No	No	No	No	PF	PF	4331	Moderate	Trophozoite	Gametocyte negative	Yes	12.4	>12	Yes	RDT negative	Abbott	Yes	<6 Month	Yes/Some	All memb	No		Inside h	Yes	<1km	Yes	No treatment history
GM251	3	May	Dry	Spring	2023	Gondar Zuria	Maksegnit	Das Mariam	37.6251	12.3776	Male	20	>15	Rural	Unable to read & write	Daily la	37.6	Yes	Yes	Yes	No	No	No	No	No	No	PF	PF	2084	Moderate	Trophozoite	Gametocyte negative	Yes	16.7	>12	Yes	RDT negative	First Re	No				No		Inside h	Yes	>1km	Yes	No treatment history
GM284	3	May	Dry	Spring	2023	Gondar Zuria	Maksegnit	Das Mariam	37.6251	12.3776	Male	14	<15	Rural	Unable to read & write	Daily la	38	Yes	Yes	Yes	No	Yes	No	Yes	No	No	PF	PF	12320	High	Trophozoite	Gametocyte negative	Yes	9.3	<=12	No			Yes	2024-06-12	No		No		Inside h	No		Yes	No treatment history
GM305	3	June	Wet	Summer	2023	Gondar Zuria	Maksegnit	Das Mariam	37.6251	12.3776	Male	18	>15	Rural	Primary	Farmer	39	Yes	Yes	Yes	No	No	No	No	No	No	PF	Neg	0	Low	Trophozoite	Gametocyte negative	Yes	15	>12	No			Yes	12-24 Mo	Yes/Some	All memb	No		Inside h	Yes	<1km	Yes	No treatment history
GM318	3	June	Wet	Summer	2023	Gondar Zuria	Maksegnit	Das Mariam	37.6251	12.3776	Female	55	>15	Rural	Unable to read & write	Farmer	37.8	Yes	Yes	Yes	No	No	No	No	No	No	PF	PF	8317	Moderate	Trophozoite	Gametocyte negative	Yes	13.7	>12	Yes	RDT negative	First Re	Yes	2024-06-12	Yes/Some	All memb	No		Inside h	Yes	<1km	Yes	No treatment history
GM351	3	June	Wet	Summer	2023	Gondar Zuria	Maksegnit	Das Mariam	37.6251	12.3776	Male	15	>15	Rural	Primary	Student	37.5	Yes	Yes	Yes	No	Yes	No	No	No	No	PF	PF	871	Low	Trophozoite	Gametocyte negative	Yes	13	>12	Yes	RDT negative	First Re	No				No		Inside h	No		Yes	No treatment history
GM359	3	July	Wet	Summer	2023	Gondar Zuria	Maksegnit	Das Mariam	37.6251	12.3776	Male	18	>15	Rural	Secondary	Student	37	Yes	Yes	Yes	No	Yes	No	No	No	No	PF	PF	388	Low	Trophozoite	Gametocyte negative	Yes	12.5	>12	Yes	RDT negative	First Re	No				No		Inside h	Yes	<1km	Yes	No treatment history
GM382	3	July	Wet	Summer	2023	Gondar Zuria	Maksegnit	Das Mariam	37.6251	12.3776	Male	40	>15	Rural	Unable to read & write	Farmer	38.2	Yes	Yes	Yes	No	Yes	No	No	No	No	PF	PF	11594	High	Trophozoite	Gametocyte negative	Yes	14.5	>12	Yes	RDT negative	First Re	No				No		Inside h	No		Yes	No treatment history
GM413	3	August	Wet	Summer	2023	Gondar Zuria	Maksegnit	Das Mariam	37.6251	12.3776	Male	17	>15	Rural	Unable to read & write	Farmer	36.7	Yes	Yes	Yes	No	Yes	No	No	No	No	PF	PF	7805	Moderate	Trophozoite	Gametocyte negative	Yes	14.5	>12	Yes	RDT negative	First Re	Yes	2024-06-12	No	Older ag	No		Outside	Yes	>1km	Yes	No treatment history
GM437	3	September	Wet	Autumn	2023	Gondar Zuria	Maksegnit	Das Mariam	37.6251	12.3776	Female	38	>15	Rural	Unable to read & write	Farmer	37.5	Yes	Yes	Yes	No	Yes	No	No	No	No	PF	PF	9940	Moderate	Trophozoite	Gametocyte negative	Yes	10.8	<=12	Yes	RDT positive	First Re	Yes	12-24 Mo	No	All memb	No		Inside h	No		Yes	No treatment history
GM481	3	October	Wet	Autumn	2023	Gondar Zuria	Maksegnit	Das Mariam	37.6251	12.3776	Male	12	<15	Rural	Primary	Student	37.3	Yes	Yes	Yes	No	No	No	No	No	No	PF	PF	1569	Moderate	Troph + Gam	Gametocyte positive	Yes	11.1	<=12	Yes	RDT negative	Abbott	Yes	12-24 Mo	Yes/Some	All memb	No		Inside h	No		No	No treatment history
SA013	3	November	Wet	Autumn	2022	Tach Armachiho	Sanja	Debresa	37.2458	12.9195	Male	14	<15	Rural	Primary	Farmer	37	No	Yes	Yes	No	No	No	No	No	No	PF	PF	6573	Moderate	Trophozoite	Gametocyte negative	Yes	14.2	>12	Yes	RDT negative	SD bioli	No				No		Outside	No		No	No treatment history
SA014	3	November	Wet	Autumn	2022	Tach Armachiho	Sanja	Debresa	37.2458	12.9195	Male	17	>15	Rural	Primary	Student	37.6	Yes	Yes	Yes	No	Yes	No	No	No	No	PF	PF	400	Low	Troph + Gam	Gametocyte positive	Yes	15.6	>12	Yes	RDT negative	SD bioli	No				No		Outside	No		Yes	With treatment history
SA028	3	November	Wet	Autumn	2022	Tach Armachiho	Sanja	Debresa	37.2458	12.9195	Female	18	>15	Rural	Primary	Student	36	Yes	Yes	Yes	No	No	No	No	No	No	PF	PF	7881	Moderate	Trophozoite	Gametocyte negative	Yes	11.3	<=12	Yes	RDT positive	First Re	Yes	>2 Years	Yes/Some	Children	No		Inside h	No		No	No treatment history
SA036	3	November	Wet	Autumn	2022	Tach Armachiho	Sanja	Debresa	37.2458	12.9195	Male	14	<15	Rural	Primary	Student	37	No	Yes	Yes	No	No	No	No	No	No	PF	PF	9038	Moderate	Trophozoite	Gametocyte negative	Yes	13	>12	Yes	RDT positive	SD bioli	Yes	12-24 Mo	Yes/Alwa	All memb	No		Outside	Yes	<1km	Yes	No treatment history
SA059	3	November	Wet	Autumn	2022	Tach Armachiho	Sanja	Debresa	37.2458	12.9195	Female	25	>15	Rural	Unable to read & write	Farmer	36	Yes	Yes	Yes	No	Yes	No	No	No	No	PF	PF	20958	High	Trophozoite	Gametocyte negative	Yes	11.3	<=12	Yes	RDT negative	First Re	No				No		Inside h	No		No	No treatment history
SA078	3	November	Wet	Autumn	2022	Tach Armachiho	Sanja	Debresa	37.2458	12.9195	Male	31	>15	Rural	Unable to read & write	Farmer	36.8	Yes	Yes	Yes	No	Yes	No	No	No	No	PF	PF	640	Low	Trophozoite	Gametocyte negative	Yes	15.5	>12	Yes	RDT positive	First Re	No				No		Outside	No		Yes	No treatment history
SA106	3	December	Dry	Winter	2022	Tach Armachiho	Sanja	Debresa	37.2458	12.9195	Male	19	>15	Rural	Secondary	Student	36	Yes	Yes	Yes	No	Yes	No	No	No	No	PF	PF	5240	Moderate	Trophozoite	Gametocyte negative	Yes	10.7	<=12	Yes	RDT negative	First Re	Yes	>2 Years	Yes/Some	Older ag	No		Inside h	No		Yes	No treatment history
SA122	3	December	Dry	Winter	2022	Tach Armachiho	Sanja	Debresa	37.2458	12.9195	Male	14	<15	Rural	Primary	Student	36	Yes	Yes	Yes	No	Yes	No	No	No	No	PF	PF	7005	Moderate	Trophozoite	Gametocyte negative	Yes	11.6	<=12	Yes	RDT positive	First Re	No				No		Inside h	No		No	No treatment history
SA141	3	December	Dry	Winter	2022	Tach Armachiho	Sanja	Debresa	37.2458	12.9195	Female	20	>15	Rural	Secondary	Student	37	Yes	Yes	Yes	No	Yes	No	No	No	No	PF	PF	11065	High	Trophozoite	Gametocyte negative	Yes	14.2	>12	Yes	RDT positive	First Re	No				No		Inside h	No		No	No treatment history
SA143	3	December	Dry	Winter	2022	Tach Armachiho	Sanja	Debresa	37.2458	12.9195	Female	27	>15	Rural	Primary	Farmer	37	Yes	Yes	Yes	No	Yes	No	No	No	No	PF	PF	18146	High	Trophozoite	Gametocyte negative	Yes	11.9	<=12	Yes	RDT positive	First Re	No				No		Inside h	No		Yes	No treatment history
SA163	3	December	Dry	Winter	2022	Tach Armachiho	Sanja	Debresa	37.2458	12.9195	Male	11	<15	Rural	Primary	Student	37	No	No	Yes	No	Yes	No	Yes	No	No	PF	PF	31170	High	Trophozoite	Gametocyte negative	Yes	15.3	>12	Yes	RDT positive	First Re	No				No		Outside	No		Yes	No treatment history
SA359	3	September	Wet	Summer	2023	Tach Armachiho	Sanja	Debresa	37.2458	12.9195	Male	22	>15	Rural	Unable to read & write	Farmer	39.5	No	No	Yes	No	No	No	No	No	No	PF	PF	2970	Moderate	Trophozoite	Gametocyte negative	Yes	13	>12	Yes	RDT positive	SD bioli	Yes	>2 Years	Yes/Alwa	All memb	Yes	>6 Month	Inside h	No		No	No treatment history
SA385	2	October	Wet	Summer	2023	Tach Armachiho	Sanja	Debresa	37.2458	12.9195	Male	10	<15	Rural	Primary	Student	37.9	Yes	Yes	Yes	No	No	No	No	No	No	PF	PF	4201	Moderate	Trophozoite	Gametocyte negative	Yes	9.9	<=12	Yes	RDT positive	First Re	Yes	>2 Years	Yes/Some	All memb	Yes	>6 Month	Inside h	No		No	No treatment history
GM022	3	November	Wet	Autumn	2022	Gondar Zuria	Maksegnit	Degola	37.5829	12.4544	Female	42	>15	Rural	Primary	Student	38	Yes	Yes	Yes	No	Yes	No	No	No	No	PF	PF	11296	High	Trophozoite	Gametocyte negative	Yes	12.8	>12	Yes	RDT positive	SD bioli	No				No		Inside h	No		No	No treatment history
GM025	2	November	Wet	Autumn	2022	Gondar Zuria	Maksegnit	Degola	37.5829	12.4544	Male	15	>15	Rural	Unable to read & write	Farmer	38	Yes	Yes	Yes	No	Yes	No	No	No	No	PF	PF	70338	High	Trophozoite	Gametocyte negative	Yes	17.1	>12	Yes	RDT negative	SD bioli	Yes	12-24 Mo	Yes/Some	All memb	No		Outside	No		Yes	No treatment history
GM031	3	November	Wet	Autumn	2022	Gondar Zuria	Maksegnit	Degola	37.5829	12.4544	Male	20	>15	Rural	Primary	Student	38	Yes	Yes	Yes	No	No	No	No	No	No	PF	PF	96	Low	Trophozoite	Gametocyte negative	Yes	13.5	>12	Yes	RDT negative	Abbott	Yes	12-24 Mo	Yes/Alwa	All memb	No		Inside h	No		No	No treatment history
GM044	3	November	Wet	Autumn	2022	Gondar Zuria	Maksegnit	Degola	37.5829	12.4544	Male	27	>15	Rural	Unable to read & write	Farmer	38	Yes	Yes	Yes	No	Yes	No	No	No	No	PF	PF	6166	Moderate	Trophozoite	Gametocyte negative	Yes	18.2	>12	Yes	RDT positive	SD bioli	Yes	2024-06-12	No	All memb	No		Inside h	Yes	<1km	Yes	No treatment history
GM058	3	November	Wet	Autumn	2022	Gondar Zuria	Maksegnit	Degola	37.5829	12.4544	Male	18	>15	Rural	Secondary	Student	38.1	Yes	Yes	Yes	No	Yes	No	No	No	No	PF	PF	4269	Moderate	Trophozoite	Gametocyte negative	Yes	13	>12	Yes	RDT negative	SD bioli	Yes	12-24 Mo	Yes/Some	All memb	No		Inside h	Yes	>1km	Yes	No treatment history
GM101	3	December	Dry	Winter	2022	Gondar Zuria	Maksegnit	Degola	37.5829	12.4544	Female	2	<15	Rural	Unable to read & write	other	38	No data	No Data	No data	No	Yes	No	No	No	No	PF	PF	4640	Moderate	Trophozoite	Gametocyte negative	Yes	13.21	>12	Yes	RDT positive	SD bioli	Yes	12-24 Mo	Yes/Some	All memb	No		Inside h	No		No	No treatment history
GM116	3	December	Dry	Winter	2022	Gondar Zuria	Maksegnit	Degola	37.5829	12.4544	Male	40	>15	Rural	Unable to read & write	Farmer	38	Yes	Yes	Yes	No	No	No	No	No	No	PF	PF	3866	Moderate	Trophozoite	Gametocyte negative	Yes	17.4	>12	No			No				No		Inside h	No		No	No treatment history
GM125	2	December	Dry	Winter	2022	Gondar Zuria	Maksegnit	Degola	37.5829	12.4544	Male	11	<15	Rural	Primary	Student	37	Yes	Yes	Yes	No	Yes	No	No	No	No	PF	PF	7882	Moderate	Trophozoite	Gametocyte negative	Yes	13.2	>12	Yes	RDT negative	First Re	Yes	12-24 Mo	Yes/Alwa	All memb	No		Inside h	Yes	<1km	Yes	No treatment history
GM145	2	December	Dry	Winter	2022	Gondar Zuria	Maksegnit	Degola	37.5829	12.4544	Female	25	>15	Rural	Secondary	Governme	37.2	Yes	Yes	Yes	No	Yes	No	Yes	No	No	PF	PF+PV	23768	High	Troph + Gam	Gametocyte positive	Yes	12.8	>12	Yes	RDT negative	First Re	Yes	<6 Month	Yes/Alwa	All memb	No		Inside h	No		No	With treatment history
GM147	2	January	Dry	Winter	2023	Gondar Zuria	Maksegnit	Degola	37.5829	12.4544	Male	23	>15	Rural	Secondary	Student	38	Yes	Yes	Yes	No	No	No	No	No	No	PF	PF	38912	High	Trophozoite	Gametocyte negative	Yes	14.1	>12	Yes	RDT positive	First Re	Yes	<6 Month	Yes/Alwa	All memb	No		Inside h	Yes	<1km	Yes	No treatment history
GM148	3	January	Dry	Winter	2023	Gondar Zuria	Maksegnit	Degola	37.5829	12.4544	Male	3	<15	Rural	Unable to read & write	other	38	No data	No Data	No data	No	No	No	No	No	No	PF	PF	80769	High	Trophozoite	Gametocyte negative	Yes	13.1	>12	Yes	RDT positive	First Re	Yes	<6 Month	Yes/Some	All memb	No		Inside h	Yes	<1km	Yes	No treatment history
GM152	2	January	Dry	Winter	2023	Gondar Zuria	Maksegnit	Degola	37.5829	12.4544	Female	15	>15	Rural	Primary	Student	37.1	Yes	Yes	Yes	No	No	No	Yes	No	No	PF	PF	12190	High	Trophozoite	Gametocyte negative	Yes	12.2	>12	Yes	RDT negative	First Re	Yes	2024-06-12	Yes/Some	All memb	No		Inside h	No		Yes	No treatment history
GM157	3	January	Dry	Winter	2023	Gondar Zuria	Maksegnit	Degola	37.5829	12.4544	Female	15	>15	Rural	Primary	Student	38.1	Yes	Yes	Yes	No	No	No	No	No	No	PF	PF	9600	Moderate	Trophozoite	Gametocyte negative	Yes	12.2	>12	Yes	RDT negative	First Re	Yes	<6 Month	Yes/Some	All memb	No		Inside h	Yes	<1km	Yes	No treatment history
GM201	2	March	Dry	Spring	2023	Gondar Zuria	Maksegnit	Degola	37.5829	12.4544	Female	5	<15	Rural	Unable to read & write	other	37.3	Yes	Yes	Yes	No	No	No	No	No	No	PF	PF	28219	High	Troph + Gam	Gametocyte positive	Yes	14	>12	Yes	RDT positive	SD bioli	Yes	<6 Month	Yes/Alwa	All memb	No		Inside h	Yes	<1km	Yes	No treatment history
GM244	3	May	Dry	Spring	2023	Gondar Zuria	Maksegnit	Degola	37.5829	12.4544	Female	14	<15	Rural	Primary	Student	38	Yes	Yes	Yes	No	Yes	No	Yes	No	No	PF	PF	43385	High	Trophozoite	Gametocyte negative	Yes	14	>12	Yes	RDT negative	First Re	No				No		Inside h	No		Yes	No treatment history
GM264	3	May	Dry	Spring	2023	Gondar Zuria	Maksegnit	Degola	37.5829	12.4544	Male	40	>15	Rural	Unable to read & write	Farmer	37	Yes	Yes	Yes	No	Yes	No	No	No	No	PF	PF	37440	High	Trophozoite	Gametocyte negative	Yes	13.1	>12	Yes	RDT negative	First Re	Yes	12-24 Mo	Yes/Some	All memb	No		Outside	No		Yes	No treatment history
GM266	3	May	Dry	Spring	2023	Gondar Zuria	Maksegnit	Degola	37.5829	12.4544	Male	28	>15	Rural	Unable to read & write	Farmer	38	Yes	Yes	Yes	No	No	No	No	No	No	PF	PF	14829	High	Trophozoite	Gametocyte negative	Yes	15	>12	Yes	RDT negative	First Re	Yes	2024-06-12	Yes/Some	All memb	No		Outside	Yes	<1km	Yes	With treatment history
GM314	3	June	Wet	Summer	2023	Gondar Zuria	Maksegnit	Degola	37.5829	12.4544	Male	45	>15	Rural	Unable to read & write	Farmer	38.3	Yes	Yes	Yes	No	No	No	No	No	No	PF	PF	232000	Hyperparasitaemia	Trophozoite	Gametocyte negative	Yes	13	>12	Yes	RDT positive	First Re	Yes	12-24 Mo	Yes/Some	Children	No		Inside h	Yes	<1km	Yes	No treatment history
GM329	3	June	Wet	Summer	2023	Gondar Zuria	Maksegnit	Degola	37.5829	12.4544	Male	35	>15	Rural	Unable to read & write	Farmer	38	Yes	Yes	Yes	No	Yes	No	Yes	No	No	PF	PF	9950	Moderate	Trophozoite	Gametocyte negative	Yes	15.1	>12	Yes	RDT positive	First Re	No				Yes	>6 Month	Inside h	Yes	>1km	Yes	No treatment history
GM374	3	July	Wet	Summer	2023	Gondar Zuria	Maksegnit	Degola	37.5829	12.4544	Female	41	>15	Rural	Unable to read & write	Farmer	37.2	Yes	Yes	Yes	No	Yes	No	No	No	No	PF	PF	18357	High	Trophozoite	Gametocyte negative	Yes	11.1	<=12	Yes	RDT negative	First Re	Yes	12-24 Mo	Yes/Alwa	All memb	No		Inside h	No		No	No treatment history
GM379	3	July	Wet	Summer	2023	Gondar Zuria	Maksegnit	Degola	37.5829	12.4544	Male	23	>15	Rural	Unable to read & write	Farmer	37.8	Yes	Yes	Yes	No	No	No	No	No	No	PF	PF	10640	High	Trophozoite	Gametocyte negative	Yes	10.4	<=12	Yes	RDT negative	First Re	No				No		Inside h	Yes	<1km	Yes	No treatment history
GM395	3	August	Wet	Summer	2023	Gondar Zuria	Maksegnit	Degola	37.5829	12.4544	Male	40	>15	Rural	Unable to read & write	Farmer	37.3	Yes	Yes	Yes	No	No	No	No	No	No	PF	PF	8557	Moderate	Trophozoite	Gametocyte negative	Yes	14.1	>12	Yes	RDT positive	First Re	Yes	12-24 Mo	Yes/Alwa	All memb	No		Inside h	No		Yes	No treatment history
GM416	3	August	Wet	Summer	2023	Gondar Zuria	Maksegnit	Degola	37.5829	12.4544	Male	25	>15	Rural	Secondary	Student	38.4	Yes	Yes	Yes	No	No	No	No	No	No	PF	PF	3434	Moderate	Trophozoite	Gametocyte negative	Yes	15.4	>12	Yes	RDT positive	First Re	No				No		Inside h	No		No	No treatment history
GM429	3	September	Wet	Autumn	2023	Gondar Zuria	Maksegnit	Degola	37.5829	12.4544	Male	16	>15	Rural	Unable to read & write	Farmer	37.8	Yes	Yes	Yes	No	Yes	No	No	No	No	PF	PF	36815	High	Trophozoite	Gametocyte negative	Yes	16.6	>12	Yes	RDT negative	First Re	No				No		Inside h	No		No	No treatment history
GM432	2	September	Wet	Autumn	2023	Gondar Zuria	Maksegnit	Degola	37.5829	12.4544	Female	16	>15	Rural	Primary	Student	38.1	Yes	Yes	Yes	No	Yes	No	No	No	No	PF	PF	63176	High	Trophozoite	Gametocyte negative	Yes	13.3	>12	Yes	RDT positive	First Re	Yes	2024-06-12	Yes/Some	All memb	No		Inside h	No		No	No treatment history
GM452	3	September	Wet	Autumn	2023	Gondar Zuria	Maksegnit	Degola	37.5829	12.4544	Male	12	<15	Rural	Primary	Student	37.9	Yes	Yes	Yes	No	Yes	No	No	No	No	PF	PF	6240	Moderate	Trophozoite	Gametocyte negative	Yes	10	<=12	Yes	RDT positive	SD bioli	Yes	12-24 Mo	Yes/Some	All memb	No		Inside h	Yes	<1km	No	No treatment history
GM465	2	October	Wet	Autumn	2023	Gondar Zuria	Maksegnit	Degola	37.5829	12.4544	Male	55	>15	Rural	Unable to read & write	Farmer	38.1	Yes	Yes	Yes	No	No	No	No	No	No	PF	PF	8955	Moderate	Trophozoite	Gametocyte negative	Yes	14.4	>12	Yes	RDT positive	Abbott	No				No		Inside h	No		Yes	No treatment history
GM476	3	October	Wet	Autumn	2023	Gondar Zuria	Maksegnit	Degola	37.5829	12.4544	Female	55	>15	Rural	Unable to read & write	Farmer	36.2	Yes	Yes	Yes	No	No	No	No	No	No	PF	PF	28609	High	Trophozoite	Gametocyte negative	Yes	12.3	>12	Yes	RDT positive	Abbott	Yes	12-24 Mo	Yes/Some	All memb	No		Inside h	Yes	>1km	Yes	No treatment history
GM062	3	November	Wet	Autumn	2022	Gondar Zuria	Maksegnit	Dinzaz	37.6269	12.4263	Male	30	>15	Rural	Unable to read & write	Farmer	37	Yes	Yes	Yes	No	No	No	No	No	No	PF	PF	46416	High	Trophozoite	Gametocyte negative	Yes	15.7	>12	Yes	RDT positive	First Re	No				No		Inside h	Yes	>1km	Yes	No treatment history
GM072	3	November	Wet	Autumn	2022	Gondar Zuria	Maksegnit	Dinzaz	37.6269	12.4263	Female	15	>15	Rural	Primary	Student	38	Yes	Yes	Yes	No	Yes	No	No	No	No	PF	PF	19529	High	Trophozoite	Gametocyte negative	Yes	12.6	>12	Yes	RDT negative	First Re	Yes	12-24 Mo	Yes/Some	All memb	No		Inside h	Yes	<1km	Yes	No treatment history
GM077	3	November	Wet	Autumn	2022	Gondar Zuria	Maksegnit	Dinzaz	37.6269	12.4263	Male	18	>15	Rural	Primary	Student	37.4	Yes	Yes	Yes	No	No	No	Yes	No	No	PF	PF	14178	High	Trophozoite	Gametocyte negative	Yes	14.4	>12	Yes	RDT positive	First Re	Yes	12-24 Mo	Yes/Some	All memb	No		Inside h	Yes	<1km	Yes	No treatment history
GM158	3	January	Dry	Winter	2023	Gondar Zuria	Maksegnit	Dinzaz	37.6269	12.4263	Female	50	>15	Rural	Unable to read & write	Farmer	38.1	Yes	Yes	Yes	No	No	No	No	No	No	PF	PF	19269	High	Trophozoite	Gametocyte negative	Yes	12.1	>12	Yes	RDT positive	First Re	Yes	<6 Month	Yes/Some	All memb	No		Inside h	No		Yes	No treatment history
GM349	3	June	Wet	Summer	2023	Gondar Zuria	Maksegnit	Dinzaz	37.6269	12.4263	Male	73	>15	Rural	Unable to read & write	Farmer	37	Yes	Yes	Yes	No	Yes	No	No	No	No	PF	PF	11901	High	Trophozoite	Gametocyte negative	Yes	15.6	>12	No			Yes	2024-06-12	Yes/Some	All memb	No		Outside	No		Yes	No treatment history
GM482	3	October	Wet	Autumn	2023	Gondar Zuria	Maksegnit	Dinzaz	37.6269	12.4263	Male	12	<15	Rural	Primary	Student	37.8	Yes	Yes	Yes	No	No	No	No	No	No	PF	PF	8152	Moderate	Trophozoite	Gametocyte negative	Yes	10.9	<=12	Yes	RDT negative	Abbott	Yes	12-24 Mo	Yes/Some	All memb	No		Inside h	No		Yes	No treatment history
SA020	3	November	Wet	Autumn	2022	Tach Armachiho	Sanja	Dogew	37.0781	13.185	Female	14	<15	Urban	Secondary	Student	37.8	No	No	Yes	No	No	No	No	No	No	PF	PF	7882	Moderate	Trophozoite	Gametocyte negative	Yes	13.4	>12	Yes	RDT positive	SD bioli	No				No		Inside h	No		Yes	No treatment history
SA039	3	November	Wet	Autumn	2022	Tach Armachiho	Sanja	Dogew	37.0781	13.185	Male	20	>15	Rural	Secondary	Student	38	Yes	No	Yes	No	No	No	No	No	No	PF	PF	13281	High	Trophozoite	Gametocyte negative	Yes	16.1	>12	Yes	RDT positive	SD bioli	Yes	2024-06-12	Yes/Alwa	All memb	Yes	<6 Month	Outside	No		No	No treatment history
SA101	3	December	Dry	Winter	2022	Tach Armachiho	Sanja	Dogew	37.0781	13.185	Male	14	<15	Rural	Primary	Student	37	Yes	Yes	Yes	No	Yes	No	No	No	No	PF	PF	22139	High	Troph + Gam	Gametocyte positive	Yes	12.4	>12	Yes	RDT positive	First Re	No				Yes	>6 Month	Outside	No		No	No treatment history
SA102	3	December	Dry	Winter	2022	Tach Armachiho	Sanja	Dogew	37.0781	13.185	Female	10	<15	Rural	Primary	Student	37	Yes	Yes	Yes	No	Yes	No	No	No	No	PF	PF	19560	High	Trophozoite	Gametocyte negative	Yes	13.2	>12	Yes	RDT positive	First Re	No				No		Inside h	No		No	No treatment history
SA352	3	September	Wet	Summer	2023	Tach Armachiho	Sanja	Genetie	37.3159	12.9502	Female	28	>15	Rural	Unable to read & write	Farmer	38	No	No	Yes	No	No	No	No	No	No	PF	PF	48235	High	Trophozoite	Gametocyte negative	Yes	16	>12	Yes	RDT positive	First Re	Yes	>2 Years	Yes/Some	All memb	Yes	<6 Month	Inside h	Yes	<1km	No	No treatment history
SA403	3	October	Wet	Summer	2023	Tach Armachiho	Sanja	Genetie	37.3159	12.9502	Female	6	<15	Rural	Primary	Student	37.6	Yes	Yes	Yes	No	Yes	No	Yes	No	No	PF	PF	4112	Moderate	Trophozoite	Gametocyte negative	Yes	10	<=12	Yes	RDT negative	First Re	Yes	2024-06-12	Yes/Some	All memb	No		Inside h	Yes	<1km	No	No treatment history
SA002	3	November	Wet	Autumn	2022	Tach Armachiho	Sanja	Hidassie	37.2949	13.0055	Female	18	>15	Urban	Secondary	Student	36	Yes	Yes	Yes	No	No	No	No	No	No	PF	PF	48	Low	Trophozoite	Gametocyte negative	Yes	14	>12	Yes	RDT negative	SD bioli	Yes	>2 Years	No	All memb	No		Inside h	No		Yes	With treatment history
SA003	3	November	Wet	Autumn	2022	Tach Armachiho	Sanja	Hidassie	37.2949	13.0055	Female	15	>15	Urban	Primary	Student	37	Yes	Yes	Yes	No	Yes	No	Yes	No	No	PF	PF	495686	Hyperparasitaemia	Trophozoite	Gametocyte negative	Yes	11.4	<=12	Yes	RDT negative	SD bioli	No				No		Inside h	No		No	No treatment history
SA004	3	November	Wet	Autumn	2022	Tach Armachiho	Sanja	Hidassie	37.2949	13.0055	Male	26	>15	Urban	Secondary	Student	37	Yes	Yes	Yes	No	Yes	No	No	No	No	PF	PF	20839	High	Trophozoite	Gametocyte negative	Yes	13.3	>12	Yes	RDT negative	SD bioli	Yes	<6 Month	Yes/Alwa	All memb	No		Inside h	No		Yes	No treatment history
SA006	3	November	Wet	Autumn	2022	Tach Armachiho	Sanja	Hidassie	37.2949	13.0055	Male	22	>15	Urban	Secondary	Farmer	37.6	Yes	Yes	Yes	No	Yes	No	No	No	No	PF	PF	12019	High	Trophozoite	Gametocyte negative	Yes	13	>12	Yes	RDT positive	SD bioli	No				No		Inside h	Yes	>1km	Yes	With treatment history
SA008	3	November	Wet	Autumn	2022	Tach Armachiho	Sanja	Hidassie	37.2949	13.0055	Male	10	<15	Urban	Primary	Student	37.8	Yes	Yes	Yes	No	No	No	No	No	No	PF	PF	21675	High	Trophozoite	Gametocyte negative	Yes	12	<=12	Yes	RDT positive	SD bioli	Yes	2024-06-12	Yes/Some	All memb	No		Inside h	No		Yes	No treatment history
SA009	3	November	Wet	Autumn	2022	Tach Armachiho	Sanja	Hidassie	37.2949	13.0055	Female	13	<15	Urban	Primary	Student	36	Yes	Yes	Yes	No	Yes	Yes	Yes	No	No	PF	PV	12280	High	Troph + Gam	Gametocyte positive	Yes	13	>12	Yes	RDT positive	SD bioli	Yes	>2 Years	Yes/Alwa	All memb	No		Outside	No		Yes	No treatment history
SA010	3	November	Wet	Autumn	2022	Tach Armachiho	Sanja	Hidassie	37.2949	13.0055	Male	16	>15	Urban	Secondary	Student	37	Yes	Yes	Yes	No	Yes	No	No	No	No	PF	PF	7644	Moderate	Trophozoite	Gametocyte negative	Yes	15.6	>12	Yes	RDT positive	SD bioli	Yes	>2 Years	Yes/Some	All memb	No		Outside	No		No	No treatment history
SA012	3	November	Wet	Autumn	2022	Tach Armachiho	Sanja	Hidassie	37.2949	13.0055	Female	13	<15	Urban	Primary	Student	37	Yes	Yes	Yes	No	No	No	No	No	No	PF	PF	15842	High	Trophozoite	Gametocyte negative	Yes	13.9	>12	Yes	RDT positive	SD bioli	Yes	12-24 Mo	Yes/Some	All memb	No		Inside h	No		Yes	No treatment history
SA017	3	November	Wet	Autumn	2022	Tach Armachiho	Sanja	Hidassie	37.2949	13.0055	Female	30	>15	Urban	Unable to read & write	Farmer	37	Yes	Yes	Yes	No	Yes	No	No	No	No	PF	PF	13607	High	Trophozoite	Gametocyte negative	Yes	14.5	>12	Yes	RDT positive	SD bioli	Yes	2024-06-12	Yes/Some	All memb	No		Inside h	No		No	No treatment history
SA018	3	November	Wet	Autumn	2022	Tach Armachiho	Sanja	Hidassie	37.2949	13.0055	Male	19	>15	Urban	Primary	Student	39	Yes	Yes	Yes	No	Yes	No	No	No	No	PF	PF	18274	High	Trophozoite	Gametocyte negative	Yes	14.1	>12	Yes	RDT positive	SD bioli	No				No		Outside	No		No	No treatment history
SA019	3	November	Wet	Autumn	2022	Tach Armachiho	Sanja	Hidassie	37.2949	13.0055	Female	18	>15	Rural	Secondary	Student	37.6	Yes	Yes	Yes	No	Yes	No	Yes	No	No	PF	PF	664	Low	Trophozoite	Gametocyte negative	Yes	12.1	>12	Yes	RDT positive	SD bioli	No				No		Inside h	No		Yes	No treatment history
SA021	3	November	Wet	Autumn	2022	Tach Armachiho	Sanja	Hidassie	37.2949	13.0055	Female	19	>15	Rural	Secondary	Student	38	Yes	Yes	Yes	No	Yes	No	No	No	No	PF	PF	27000	High	Trophozoite	Gametocyte negative	Yes	13.2	>12	Yes	RDT negative	SD bioli	Yes	<6 Month	Yes/Alwa	All memb	No		Inside h	No		No	No treatment history
SA023	3	November	Wet	Autumn	2022	Tach Armachiho	Sanja	Hidassie	37.2949	13.0055	Male	53	>15	Urban	Unable to read & write	Farmer	37	No	No	Yes	No	No	No	No	No	No	PF	PF	288	Low	Trophozoite	Gametocyte negative	Yes	12.5	>12	Yes	RDT positive	SD bioli	No				No		Outside	Yes	<1km	Yes	No treatment history
SA024	3	November	Wet	Autumn	2022	Tach Armachiho	Sanja	Hidassie	37.2949	13.0055	Female	8	<15	Rural	Primary	Student	37	Yes	Yes	Yes	No	No	No	No	No	No	PF	PF	10614	High	Trophozoite	Gametocyte negative	Yes	10.1	<=12	Yes	RDT negative	SD bioli	Yes	>2 Years	Yes/Some	Older ag	No		Inside h	No		No	No treatment history
SA030	3	November	Wet	Autumn	2022	Tach Armachiho	Sanja	Hidassie	37.2949	13.0055	Female	20	>15	Urban	Secondary	Student	37	No	Yes	Yes	No	No	No	No	No	No	PF	PF	42146	High	Trophozoite	Gametocyte negative	Yes	14.1	>12	Yes	RDT positive	SD bioli	Yes	<6 Month	Yes/Alwa	All memb	Yes	<6 Month	Inside h	No		No	No treatment history
SA031	3	November	Wet	Autumn	2022	Tach Armachiho	Sanja	Hidassie	37.2949	13.0055	Female	17	>15	Urban	Secondary	Student	37	No	Yes	Yes	No	No	No	No	No	No	PF	PF	3936	Moderate	Troph + Gam	Gametocyte positive	Yes	14	>12	Yes	RDT positive	SD bioli	Yes	2024-06-12	Yes/Some	All memb	Yes	<6 Month	Inside h	No		No	No treatment history
SA033	3	November	Wet	Autumn	2022	Tach Armachiho	Sanja	Hidassie	37.2949	13.0055	Male	22	>15	Urban	Unable to read & write	Merchant	37.8	No	Yes	Yes	No	No	No	Yes	No	No	PF	PF	5832	Moderate	Trophozoite	Gametocyte negative	Yes	14.7	>12	Yes	RDT positive	SD bioli	Yes	2024-06-12	Yes/Alwa	All memb	No		Inside h	No		No	No treatment history
SA035	3	November	Wet	Autumn	2022	Tach Armachiho	Sanja	Hidassie	37.2949	13.0055	Female	18	>15	Urban	Secondary	Student	38	Yes	Yes	Yes	No	No	No	No	No	No	PF	PF	24236	High	Trophozoite	Gametocyte negative	Yes	14.2	>12	Yes	RDT negative	SD bioli	No				Yes	>6 Month	Inside h	No		No	No treatment history
SA038	3	November	Wet	Autumn	2022	Tach Armachiho	Sanja	Hidassie	37.2949	13.0055	Male	22	>15	Urban	Secondary	Student	36	No	No	Yes	No	No	No	No	No	No	PF	PF	11129	High	Trophozoite	Gametocyte negative	Yes	13.4	>12	Yes	RDT negative	SD bioli	No				Yes	<6 Month	Inside h	No		No	No treatment history
SA040	3	November	Wet	Autumn	2022	Tach Armachiho	Sanja	Hidassie	37.2949	13.0055	Male	26	>15	Rural	Unable to read & write	Farmer	38	No	Yes	Yes	No	No	No	No	No	No	PF	PF	7602	Moderate	Trophozoite	Gametocyte negative	Yes	13.5	>12	Yes	RDT negative	SD bioli	No				No		Outside	No		Yes	No treatment history
SA041	3	November	Wet	Autumn	2022	Tach Armachiho	Sanja	Hidassie	37.2949	13.0055	Female	12	<15	Urban	Primary	Student	36	No	No	Yes	No	No	No	No	No	No	PF	PF	1022	Moderate	Trophozoite	Gametocyte negative	Yes	11	<=12	Yes	RDT positive	SD bioli	No				No		Outside	No		No	No treatment history
SA043	3	November	Wet	Autumn	2022	Tach Armachiho	Sanja	Hidassie	37.2949	13.0055	Female	30	>15	Rural	Primary	Farmer	37	No	No	Yes	No	No	No	No	No	No	PF	PF	2880	Moderate	Trophozoite	Gametocyte negative	Yes	11	<=12	Yes	RDT negative	SD bioli	No						Inside h	No		No	No treatment history
SA044	3	November	Wet	Autumn	2022	Tach Armachiho	Sanja	Hidassie	37.2949	13.0055	Female	16	>15	Urban	Secondary	Student	37	No	Yes	Yes	No	No	No	No	No	No	PF	PF	1889	Moderate	Trophozoite	Gametocyte negative	Yes	14.6	>12	Yes	RDT negative	SD bioli	Yes	12-24 Mo	Yes/Alwa	All memb	No		Inside h	No		No	No treatment history
SA047	3	November	Wet	Autumn	2022	Tach Armachiho	Sanja	Hidassie	37.2949	13.0055	Male	25	>15	Urban	Primary	Merchant	38	No	Yes	Yes	No	No	No	Yes	No	No	PF	PF	13163	High	Trophozoite	Gametocyte negative	Yes	14	>12	Yes	RDT positive	SD bioli	Yes	2024-06-12	Yes/Some	All memb	No		Inside h	No		No	No treatment history
SA050	3	November	Wet	Autumn	2022	Tach Armachiho	Sanja	Hidassie	37.2949	13.0055	Female	16	>15	Urban	Primary	Student	36.9	Yes	Yes	Yes	No	Yes	No	No	Yes	No	PF	PF	7770	Moderate	Trophozoite	Gametocyte negative	Yes	12.3	>12	Yes	RDT positive	First Re	No				No		Inside h	Yes	<1km	Yes	No treatment history
SA051	3	November	Wet	Autumn	2022	Tach Armachiho	Sanja	Hidassie	37.2949	13.0055	Male	19	>15	Urban	Secondary	Student	37.6	Yes	Yes	Yes	No	Yes	No	No	No	No	PF	PF	47803	High	Trophozoite	Gametocyte negative	Yes	15.7	>12	Yes	RDT positive	First Re	No				No		Inside h	Yes	<1km	Yes	No treatment history
SA053	3	November	Wet	Autumn	2022	Tach Armachiho	Sanja	Hidassie	37.2949	13.0055	Female	13	<15	Urban	Primary	Student	37	Yes	Yes	Yes	No	Yes	No	No	No	No	PF	PF	2587	Moderate	Trophozoite	Gametocyte negative	Yes	10	<=12	Yes	RDT negative	First Re	No				No		Inside h	No		Yes	No treatment history
SA057	3	November	Wet	Autumn	2022	Tach Armachiho	Sanja	Hidassie	37.2949	13.0055	Male	19	>15	Rural	Secondary	Student	36.3	Yes	Yes	Yes	No	Yes	No	No	No	No	PF	PF	51200	High	Trophozoite	Gametocyte negative	Yes	14	>12	Yes	RDT positive	First Re	No				No		Outside	No		Yes	No treatment history
SA061	3	November	Wet	Autumn	2022	Tach Armachiho	Sanja	Hidassie	37.2949	13.0055	Male	11	<15	Urban	Primary	Student	38	No	Yes	Yes	No	No	No	No	No	No	PF	PF	1654	Moderate	Trophozoite	Gametocyte negative	Yes	15	>12	Yes	RDT positive	SD bioli	No				No		Inside h	No		No	No treatment history
SA062	3	November	Wet	Autumn	2022	Tach Armachiho	Sanja	Hidassie	37.2949	13.0055	Female	13	<15	Urban	Primary	Student	38	No	Yes	Yes	No	No	No	No	No	No	PF	PF	21281	High	Trophozoite	Gametocyte negative	Yes	12	<=12	Yes	RDT negative	SD bioli	Yes	<6 Month	Yes/Some	All memb	No		Outside	No		No	No treatment history
SA063	3	November	Wet	Autumn	2022	Tach Armachiho	Sanja	Hidassie	37.2949	13.0055	Female	28	>15	Urban	Secondary	Farmer	38	No	Yes	Yes	No	No	No	No	No	No	PF	PF	7776	Moderate	Trophozoite	Gametocyte negative	Yes	14	>12	Yes	RDT positive	SD bioli	No				No		Inside h	Yes	>1km	No	No treatment history
SA064	3	November	Wet	Autumn	2022	Tach Armachiho	Sanja	Hidassie	37.2949	13.0055	Male	10	<15	Urban	Primary	Student	39	Yes	No	Yes	No	No	No	No	No	No	PF	PF	624	Low	Trophozoite	Gametocyte negative	Yes	13.5	>12	Yes	RDT negative	First Re	Yes	2024-06-12	Yes/Alwa	Children	No		Inside h	No		No	No treatment history
SA065	3	November	Wet	Autumn	2022	Tach Armachiho	Sanja	Hidassie	37.2949	13.0055	Male	17	>15	Urban	Secondary	Student	37	No	Yes	Yes	No	No	No	No	No	No	PF	PF	13462	High	Trophozoite	Gametocyte negative	Yes	16	>12	Yes	RDT positive	SD bioli	No				No		Inside h	No		No	No treatment history
SA066	3	November	Wet	Autumn	2022	Tach Armachiho	Sanja	Hidassie	37.2949	13.0055	Male	14	<15	Urban	Primary	Student	38	No	Yes	Yes	No	No	No	No	No	No	PF	PF	8233	Moderate	Trophozoite	Gametocyte negative	Yes	13.5	>12	Yes	RDT positive	SD bioli	No				No		Inside h	No		No	No treatment history
SA068	3	November	Wet	Autumn	2022	Tach Armachiho	Sanja	Hidassie	37.2949	13.0055	Male	18	>15	Urban	Primary	Student	38	No	Yes	Yes	No	No	Yes	No	No	No	PF	PF	11216	High	Trophozoite	Gametocyte negative	Yes	13	>12	Yes	RDT negative	SD bioli	No				No		Inside h	No		No	No treatment history
SA069	3	November	Wet	Autumn	2022	Tach Armachiho	Sanja	Hidassie	37.2949	13.0055	Male	10	<15	Urban	Primary	Student	37.6	No	Yes	Yes	No	No	No	No	No	No	PF	PF	23762	High	Trophozoite	Gametocyte negative	Yes	14.5	>12	Yes	RDT positive	SD bioli	Yes	2024-06-12	Yes/Alwa	All memb	No		Inside h	No		No	No treatment history
SA071	2	November	Wet	Autumn	2022	Tach Armachiho	Sanja	Hidassie	37.2949	13.0055	Female	19	>15	Urban	Secondary	Student	36	Yes	Yes	Yes	Yes	Yes	No	No	No	No	PF	PF	12000	High	Trophozoite	Gametocyte negative	Yes	13.8	>12	Yes	RDT positive	First Re	Yes	<6 Month	Yes/Some	All memb	No		Inside h	Yes	<1km	Yes	No treatment history
SA072	3	November	Wet	Autumn	2022	Tach Armachiho	Sanja	Hidassie	37.2949	13.0055	Female	35	>15	Urban	Unable to read & write	Farmer	37	Yes	Yes	Yes	No	No	No	No	No	No	PF	PF	191	Low	Trophozoite	Gametocyte negative	Yes	12.8	>12	Yes	RDT negative	First Re	No				No		Inside h	Yes	<1km	Yes	No treatment history
SA073	2	November	Wet	Autumn	2022	Tach Armachiho	Sanja	Hidassie	37.2949	13.0055	Male	21	>15	Urban	Secondary	Student	36	Yes	Yes	Yes	No	Yes	No	No	No	No	PF	PF	398	Low	Trophozoite	Gametocyte negative	Yes	16.5	>12	Yes	RDT positive	First Re	No				No		Inside h	Yes	>1km	Yes	With treatment history
SA074	3	November	Wet	Autumn	2022	Tach Armachiho	Sanja	Hidassie	37.2949	13.0055	Male	8	<15	Urban	Primary	Student	36	Yes	Yes	Yes	No	Yes	No	No	No	No	PF	PF	54138	High	Trophozoite	Gametocyte negative	Yes	13	>12	Yes	RDT positive	First Re	No				No		Inside h	Yes	<1km	Yes	No treatment history
SA075	3	November	Wet	Autumn	2022	Tach Armachiho	Sanja	Hidassie	37.2949	13.0055	Male	11	<15	Urban	Primary	Student	37	Yes	Yes	Yes	No	Yes	No	Yes	No	No	PF	PF	66070	High	Trophozoite	Gametocyte negative	Yes	13.4	>12	Yes	RDT negative	First Re	Yes	<6 Month	Yes/Some	All memb	No		Inside h	Yes	>1km	Yes	No treatment history
SA076	3	November	Wet	Autumn	2022	Tach Armachiho	Sanja	Hidassie	37.2949	13.0055	Male	15	>15	Rural	Primary	Student	37	Yes	Yes	Yes	No	Yes	No	No	No	No	PF	PF	15724	High	Trophozoite	Gametocyte negative	Yes	12.2	>12	Yes	RDT positive	First Re	No				No		Outside	No		No	No treatment history
SA082	2	November	Wet	Autumn	2022	Tach Armachiho	Sanja	Hidassie	37.2949	13.0055	Female	11	<15	Urban	Primary	Student	37	Yes	Yes	Yes	No	No	No	No	No	No	PF	PF	48	Low	Trophozoite	Gametocyte negative	Yes	13	>12	Yes	RDT negative	First Re	Yes	12-24 Mo	Yes/Some	All memb	No		Inside h	Yes	<1km	Yes	No treatment history
SA083	3	November	Wet	Autumn	2022	Tach Armachiho	Sanja	Hidassie	37.2949	13.0055	Male	20	>15	Urban	Secondary	Student	38.1	Yes	Yes	Yes	No	Yes	No	No	No	No	PF	PF	20095	High	Trophozoite	Gametocyte negative	Yes	14.2	>12	Yes	RDT positive	First Re	No				No		Outside	Yes	<1km	Yes	No treatment history
SA084	3	November	Wet	Autumn	2022	Tach Armachiho	Sanja	Hidassie	37.2949	13.0055	Female	7	<15	Urban	Primary	Student	38.7	Yes	Yes	Yes	No	Yes	No	Yes	No	No	PF	PF	30000	High	Trophozoite	Gametocyte negative	Yes	16.3	>12	Yes	RDT positive	First Re	No				No		Inside h	No		No	No treatment history
SA085	3	November	Wet	Autumn	2022	Tach Armachiho	Sanja	Hidassie	37.2949	13.0055	Female	30	>15	Urban	Unable to read & write	Farmer	38.4	Yes	Yes	Yes	No	No	No	No	No	No	PF	PF	48	Low	Trophozoite	Gametocyte negative	Yes	12.1	>12	Yes	RDT negative	First Re	No				No		Inside h	No		No	No treatment history
SA086	3	November	Wet	Autumn	2022	Tach Armachiho	Sanja	Hidassie	37.2949	13.0055	Female	13	<15	Urban	Primary	Student	36.7	Yes	Yes	Yes	No	Yes	No	Yes	No	No	PF	PF	51594	High	Trophozoite	Gametocyte negative	Yes	15.1	>12	Yes	RDT negative	First Re	Yes	>2 Years	Yes/Some	All memb	No		Inside h	No		No	No treatment history
SA087	3	November	Wet	Autumn	2022	Tach Armachiho	Sanja	Hidassie	37.2949	13.0055	Male	30	>15	Rural	Unable to read & write	Farmer	36	Yes	Yes	Yes	No	Yes	No	No	No	No	PF	PF	4138	Moderate	Trophozoite	Gametocyte negative	Yes	11.1	<=12	Yes	RDT positive	First Re	No				No		Outside	No		No	No treatment history
SA088	3	November	Wet	Autumn	2022	Tach Armachiho	Sanja	Hidassie	37.2949	13.0055	Female	25	>15	Urban	Secondary	Student	38	Yes	Yes	Yes	No	Yes	No	No	No	No	PF	PF	1764	Moderate	Trophozoite	Gametocyte negative	Yes	12.2	>12	Yes	RDT positive	First Re	Yes	2024-06-12	Yes/Some	Pregnant	No		Inside h	No		No	No treatment history
SA089	3	November	Wet	Autumn	2022	Tach Armachiho	Sanja	Hidassie	37.2949	13.0055	Female	35	>15	Rural	Unable to read & write	Farmer	37	Yes	Yes	Yes	No	Yes	No	No	No	No	PF	PF	253	Low	Trophozoite	Gametocyte negative	Yes	12.7	>12	Yes	RDT negative	First Re	Yes	>2 Years	Yes/Some	Children	Yes	<6 Month	Inside h	No		No	No treatment history
SA090	3	November	Wet	Autumn	2022	Tach Armachiho	Sanja	Hidassie	37.2949	13.0055	Female	22	>15	Urban	Secondary	Student	37	Yes	Yes	Yes	No	Yes	No	No	No	No	PF	PF	32000	High	Trophozoite	Gametocyte negative	Yes	11.2	<=12	Yes	RDT positive	First Re	No				No		Inside h	Yes	<1km	Yes	No treatment history
SA092	3	November	Wet	Autumn	2022	Tach Armachiho	Sanja	Hidassie	37.2949	13.0055	Female	30	>15	Urban	Unable to read & write	Farmer	37	Yes	Yes	Yes	No	Yes	No	Yes	No	No	PF	PF	10693	High	Trophozoite	Gametocyte negative	Yes	13.9	>12	Yes	RDT negative	First Re	Yes	<6 Month	Yes/Alwa	All memb	No		Inside h	Yes	<1km	Yes	No treatment history
SA094	3	December	Dry	Winter	2022	Tach Armachiho	Sanja	Hidassie	37.2949	13.0055	Female	15	>15	Rural	Primary	Student	37	Yes	Yes	Yes	No	Yes	No	No	No	No	PF	PF	11640	High	Trophozoite	Gametocyte negative	Yes	15	>12	Yes	RDT positive	First Re	No				No		Inside h	No		Yes	No treatment history
SA095	2	December	Dry	Winter	2022	Tach Armachiho	Sanja	Hidassie	37.2949	13.0055	Female	18	>15	Urban	Secondary	Student	37	Yes	Yes	Yes	No	Yes	No	No	No	No	PF	PF	19040	High	Trophozoite	Gametocyte negative	Yes	16	>12	Yes	RDT positive	First Re	Yes	<6 Month	No	Pregnant	No		Inside h	No		No	No treatment history
SA100	3	December	Dry	Winter	2022	Tach Armachiho	Sanja	Hidassie	37.2949	13.0055	Female	13	<15	Rural	Primary	Student	36	Yes	Yes	Yes	No	Yes	No	No	No	No	PF	PF	25600	High	Trophozoite	Gametocyte negative	Yes	11.6	<=12	Yes	RDT positive	First Re	No				Yes	<6 Month	Inside h	Yes	>1km	Yes	No treatment history
SA103	3	December	Dry	Winter	2022	Tach Armachiho	Sanja	Hidassie	37.2949	13.0055	Female	18	>15	Urban	Primary	Daily la	37	Yes	Yes	Yes	No	Yes	No	Yes	No	No	PF	PF	134000	Hyperparasitaemia	Trophozoite	Gametocyte negative	Yes	12.2	>12	Yes	RDT negative	First Re	Yes	2024-06-12	Yes/Alwa	All memb	No		Inside h	Yes	<1km	Yes	No treatment history
SA107	3	December	Dry	Winter	2022	Tach Armachiho	Sanja	Hidassie	37.2949	13.0055	Male	23	>15	Urban	Secondary	Student	37	Yes	Yes	Yes	No	Yes	No	No	No	No	PF	PF	7960	Moderate	Trophozoite	Gametocyte negative	Yes	16.3	>12	Yes	RDT positive	First Re	No				Yes	>6 Month	Outside	No		No	No treatment history
SA108	2	December	Dry	Winter	2022	Tach Armachiho	Sanja	Hidassie	37.2949	13.0055	Female	17	>15	Urban	Secondary	Student	37	Yes	Yes	Yes	No	Yes	No	No	No	No	PF	PF	11440	High	Trophozoite	Gametocyte negative	Yes	9.5	<=12	Yes	RDT positive	First Re	No				No		Inside h	No		Yes	No treatment history
SA109	3	December	Dry	Winter	2022	Tach Armachiho	Sanja	Hidassie	37.2949	13.0055	Male	7	<15	Urban	Unable to read & write	Student	37.5	Yes	Yes	Yes	No	Yes	No	Yes	No	No	PF	PF	11650	High	Trophozoite	Gametocyte negative	Yes	12.3	>12	Yes	RDT positive	First Re	No				No		Inside h	No		No	No treatment history
SA112	3	December	Dry	Winter	2022	Tach Armachiho	Sanja	Hidassie	37.2949	13.0055	Female	18	>15	Urban	Primary	Merchant	37.8	No	Yes	Yes	No	Yes	No	No	No	No	PF	PF	23760	High	Trophozoite	Gametocyte negative	Yes	15.1	>12	Yes	RDT positive	First Re	Yes				No		Inside h	No		No	No treatment history
SA113	3	December	Dry	Winter	2022	Tach Armachiho	Sanja	Hidassie	37.2949	13.0055	Male	18	>15	Urban	Primary	Farmer	36	No	Yes	Yes	No	Yes	No	No	No	No	PF	PF	18324	High	Trophozoite	Gametocyte negative	Yes	13.7	>12	Yes	RDT positive	SD bioli	No				No		Outside	No		Yes	No treatment history
SA114	3	December	Dry	Winter	2022	Tach Armachiho	Sanja	Hidassie	37.2949	13.0055	Female	40	>15	Urban	Primary	Merchant	38	No	Yes	No	No	No	No	No	No	No	PF	PF	9194	Moderate	Trophozoite	Gametocyte negative	Yes	14	>12	Yes	RDT positive	SD bioli	Yes	12-24 Mo	Yes/Some	All memb	No		Inside h	No		No	No treatment history
SA115	3	December	Dry	Winter	2022	Tach Armachiho	Sanja	Hidassie	37.2949	13.0055	Female	20	>15	Urban	College	Student	38	No	Yes	Yes	No	Yes	No	No	No	No	PF	PF	144	Low	Trophozoite	Gametocyte negative	Yes	15	>12	Yes	RDT positive	SD bioli	No				No		Inside h	No		No	No treatment history
SA117	3	December	Dry	Winter	2022	Tach Armachiho	Sanja	Hidassie	37.2949	13.0055	Male	25	>15	Urban	Primary	Merchant	37.7	No	Yes	Yes	No	Yes	No	No	No	No	PF	PF	1672	Moderate	Trophozoite	Gametocyte negative	Yes	13.9	>12	Yes	RDT positive	SD bioli	No				No		Inside h	No		No	No treatment history
SA118	3	December	Dry	Winter	2022	Tach Armachiho	Sanja	Hidassie	37.2949	13.0055	Female	28	>15	Urban	Unable to read & write	Farmer	37	No	Yes	Yes	No	Yes	No	No	No	No	PF	PF	560	Low	Trophozoite	Gametocyte negative	Yes	12	<=12	Yes	RDT positive	SD bioli	Yes	>2 Years	Yes/Some	Older ag	No		Inside h	No		No	No treatment history
SA120	3	December	Dry	Winter	2022	Tach Armachiho	Sanja	Hidassie	37.2949	13.0055	Male	16	>15	Urban	Primary	Student	37	Yes	Yes	Yes	No	Yes	No	Yes	No	No	PF	PF	54880	High	Trophozoite	Gametocyte negative	Yes	12.7	>12	Yes	RDT positive	CareStar	No				Yes	<6 Month	Inside h	No		Yes	No treatment history
SA121	3	December	Dry	Winter	2022	Tach Armachiho	Sanja	Hidassie	37.2949	13.0055	Female	14	<15	Rural	Primary	Student	37	Yes	Yes	Yes	No	No	No	No	No	No	PF	PF	435	Low	Troph + Gam	Gametocyte positive	Yes	7.7	<=12	Yes	RDT positive	First Re	No				No		Inside h	No		No	No treatment history
SA123	2	December	Dry	Winter	2022	Tach Armachiho	Sanja	Hidassie	37.2949	13.0055	Female	12	<15	Rural	Primary	Student	37.6	Yes	Yes	Yes	No	Yes	No	Yes	No	No	PF	PF	17160	High	Trophozoite	Gametocyte negative	Yes	12.8	>12	Yes	RDT negative	First Re	Yes	>2 Years	Yes/Some	Older ag	No		Inside h	No		No	No treatment history
SA124	3	December	Dry	Winter	2022	Tach Armachiho	Sanja	Hidassie	37.2949	13.0055	Female	7	<15	Urban	Primary	Student	37.8	Yes	Yes	Yes	No	Yes	No	No	No	No	PF	PF	6800	Moderate	Troph + Gam	Gametocyte positive	Yes	5.9	<=12	Yes	RDT positive	First Re	Yes	12-24 Mo	Yes/Some	All memb	Yes	>6 Month	Inside h	No		No	No treatment history
SA127	3	December	Dry	Winter	2022	Tach Armachiho	Sanja	Hidassie	37.2949	13.0055	Male	11	<15	Urban	Primary	Student	37	Yes	Yes	Yes	No	Yes	No	No	Yes	No	PF	PF	32	Low	Trophozoite	Gametocyte negative	Yes	13.6	>12	Yes	RDT negative	First Re	No				No		Outside	No		No	No treatment history
SA128	2	December	Dry	Winter	2022	Tach Armachiho	Sanja	Hidassie	37.2949	13.0055	Female	23	>15	Urban	Primary	Merchant	37	Yes	Yes	Yes	No	Yes	No	Yes	No	No	PF	PF	34902	High	Trophozoite	Gametocyte negative	Yes	11.8	<=12	Yes	RDT positive	First Re	No				No		Inside h	No		No	No treatment history
SA133	3	December	Dry	Winter	2022	Tach Armachiho	Sanja	Hidassie	37.2949	13.0055	Male	11	<15	Rural	Primary	Student	38	No	No	Yes	No	No	No	No	No	No	PF	PF	4948	Moderate	Trophozoite	Gametocyte negative	Yes	10.3	<=12	Yes	RDT positive	First Re	No				No		Outside	No		No	No treatment history
SA135	3	December	Dry	Winter	2022	Tach Armachiho	Sanja	Hidassie	37.2949	13.0055	Female	10	<15	Urban	Primary	Student	39	Yes	Yes	Yes	No	Yes	No	No	No	No	PF	PF	6840	Moderate	Trophozoite	Gametocyte negative	Yes	9.2	<=12	Yes	RDT positive	First Re	No				No		Inside h	No		No	No treatment history
SA136	3	December	Dry	Winter	2022	Tach Armachiho	Sanja	Hidassie	37.2949	13.0055	Female	65	>15	Urban	Unable to read & write	Farmer	37.6	Yes	Yes	Yes	No	Yes	No	No	No	No	PF	PF	3356	Moderate	Troph + Gam	Gametocyte positive	Yes	13.2	>12	Yes	RDT positive	First Re	Yes	>2 Years	Yes/Some	Children	No		Inside h	No		No	No treatment history
SA137	3	December	Dry	Winter	2022	Tach Armachiho	Sanja	Hidassie	37.2949	13.0055	Female	20	>15	Urban	Primary	Merchant	37	Yes	Yes	Yes	No	No	No	No	Yes	No	PF	PF	9742	Moderate	Trophozoite	Gametocyte negative	Yes	12.8	>12	Yes	RDT positive	First Re	No				No		Outside	No		No	No treatment history
SA138	3	December	Dry	Winter	2022	Tach Armachiho	Sanja	Hidassie	37.2949	13.0055	Female	60	>15	Urban	Unable to read & write	Governme	37	No	Yes	Yes	No	No	No	No	No	No	PF	PF	38680	High	Trophozoite	Gametocyte negative	Yes	14	>12	Yes	RDT positive	First Re	No				No		Inside h	No		No	No treatment history
SA139	3	December	Dry	Winter	2022	Tach Armachiho	Sanja	Hidassie	37.2949	13.0055	Female	14	<15	Urban	Primary	Student	36	Yes	Yes	Yes	No	Yes	No	Yes	No	No	PF	PF	19000	High	Trophozoite	Gametocyte negative	Yes	14.3	>12	Yes	RDT positive	First Re	Yes	>2 Years	Yes/Some	All memb	No		Outside	No		No	No treatment history
SA140	3	December	Dry	Winter	2022	Tach Armachiho	Sanja	Hidassie	37.2949	13.0055	Male	19	>15	Urban	Secondary	Student	37	Yes	Yes	Yes	No	Yes	No	No	No	No	PF	PF	5828	Moderate	Trophozoite	Gametocyte negative	Yes	11.7	<=12	Yes	RDT negative	First Re	No				No		Outside	No		Yes	With treatment history
SA149	3	December	Dry	Winter	2022	Tach Armachiho	Sanja	Hidassie	37.2949	13.0055	Male	26	>15	Rural	Secondary	Governme	37.6	Yes	Yes	Yes	No	Yes	No	No	No	No	PF	PF	2138	Moderate	Trophozoite	Gametocyte negative	Yes	18.3	>12	Yes	RDT positive	First Re	No				No		Outside	No		No	No treatment history
SA150	3	December	Dry	Winter	2022	Tach Armachiho	Sanja	Hidassie	37.2949	13.0055	Female	14	<15	Urban	Primary	Student	37	Yes	Yes	Yes	No	Yes	No	No	No	No	PF	PF	8193	Moderate	Trophozoite	Gametocyte negative	Yes	10.8	<=12	Yes	RDT positive	First Re	No				No		Inside h	No		Yes	No treatment history
SA151	3	December	Dry	Winter	2022	Tach Armachiho	Sanja	Hidassie	37.2949	13.0055	Male	7	<15	Rural	Primary	Student	37	Yes	Yes	Yes	No	Yes	No	No	No	No	PF	PF	2957	Moderate	Trophozoite	Gametocyte negative	Yes	15.2	>12	Yes	RDT positive	First Re	No				No		Inside h	No		No	No treatment history
SA153	3	December	Dry	Winter	2022	Tach Armachiho	Sanja	Hidassie	37.2949	13.0055	Female	47	>15	Urban	Unable to read & write	Farmer	37	Yes	Yes	Yes	No	Yes	No	No	No	No	PF	PF	7176	Moderate	Trophozoite	Gametocyte negative	Yes	13.2	>12	Yes	RDT positive	First Re	Yes	2024-06-12	Yes/Some	All memb	No		Outside	No		No	No treatment history
SA154	3	December	Dry	Winter	2022	Tach Armachiho	Sanja	Hidassie	37.2949	13.0055	Male	17	>15	Urban	Secondary	Student	37	Yes	Yes	Yes	No	Yes	No	Yes	No	No	PF	PF	22424	High	Trophozoite	Gametocyte negative	Yes	17.2	>12	Yes	RDT positive	First Re	No				No		Inside h	No		Yes	No treatment history
SA155	2	December	Dry	Winter	2022	Tach Armachiho	Sanja	Hidassie	37.2949	13.0055	Male	45	>15	Urban	Unable to read & write	Farmer	39	No	Yes	Yes	No	No	No	No	No	No	PF	PF	13793	High	Trophozoite	Gametocyte negative	Yes	12	<=12	Yes	RDT positive	First Re	No				Yes	>6 Month	Inside h	No		No	No treatment history
SA156	3	December	Dry	Winter	2022	Tach Armachiho	Sanja	Hidassie	37.2949	13.0055	Female	9	<15	Urban	Primary	Student	37	Yes	No	Yes	No	No	No	No	No	No	PF	PF	5840	Moderate	Trophozoite	Gametocyte negative	Yes	16.1	>12	Yes	RDT positive	First Re	No				No		Inside h	No		No	No treatment history
SA157	3	December	Dry	Winter	2022	Tach Armachiho	Sanja	Hidassie	37.2949	13.0055	Male	22	>15	Urban	Secondary	Student	38	No	Yes	Yes	No	No	No	No	No	No	PF	PF	4311	Moderate	Trophozoite	Gametocyte negative	Yes	13.2	>12	Yes	RDT positive	First Re	No				Yes	<6 Month	Inside h	No		No	No treatment history
SA159	3	December	Dry	Winter	2022	Tach Armachiho	Sanja	Hidassie	37.2949	13.0055	Male	18	>15	Urban	Secondary	Student	38	Yes	Yes	Yes	No	Yes	No	Yes	No	No	PF	PF	5373	Moderate	Trophozoite	Gametocyte negative	Yes	13	>12	Yes	RDT positive	First Re	No				No		Inside h	No		Yes	No treatment history
SA160	3	December	Dry	Winter	2022	Tach Armachiho	Sanja	Hidassie	37.2949	13.0055	Male	25	>15	Urban	Secondary	Student	37	No	Yes	Yes	No	Yes	No	No	No	No	PF	PF	6000	Moderate	Trophozoite	Gametocyte negative	Yes	14	>12	Yes	RDT positive	First Re	No				No		Inside h	No		Yes	No treatment history
SA162	3	December	Dry	Winter	2022	Tach Armachiho	Sanja	Hidassie	37.2949	13.0055	Male	32	>15	Rural	Unable to read & write	Farmer	37.6	No	No	Yes	No	No	No	Yes	No	No	PF	PF	35200	High	Trophozoite	Gametocyte negative	Yes	15	>12	Yes	RDT positive	First Re	No				No		Inside h	No		Yes	No treatment history
SA165	3	December	Dry	Winter	2022	Tach Armachiho	Sanja	Hidassie	37.2949	13.0055	Female	35	>15	Urban	Unable to read & write	Farmer	37	No	Yes	Yes	No	Yes	No	No	No	No	PF	PF	5453	Moderate	Trophozoite	Gametocyte negative	Yes	15	>12	Yes	RDT positive	First Re	Yes	>2 Years	Yes/Alwa	All memb	No		Inside h	No		Yes	No treatment history
SA166	3	December	Dry	Winter	2022	Tach Armachiho	Sanja	Hidassie	37.2949	13.0055	Female	12	<15	Urban	Primary	Student	39	No	No	Yes	No	No	No	No	No	No	PF	PF	16119	High	Trophozoite	Gametocyte negative	Yes	14	>12	Yes	RDT negative	First Re	Yes	>2 Years	Yes/Some	All memb	No		Outside	No		No	No treatment history
SA167	3	December	Dry	Winter	2022	Tach Armachiho	Sanja	Hidassie	37.2949	13.0055	Male	14	<15	Urban	Primary	Student	37	No	No	Yes	No	Yes	No	No	No	No	PF	PF	11040	High	Trophozoite	Gametocyte negative	Yes	13.7	>12	Yes	RDT positive	First Re	No				Yes	<6 Month	Inside h	No		No	No treatment history
SA168	3	December	Dry	Winter	2022	Tach Armachiho	Sanja	Hidassie	37.2949	13.0055	Male	28	>15	Rural	Unable to read & write	Daily la	39	No	Yes	Yes	No	No	No	No	No	No	PF	PF	6200	Moderate	Trophozoite	Gametocyte negative	Yes	15	>12	Yes	RDT positive	First Re	No				Yes	<6 Month	Inside h	No		Yes	No treatment history
SA169	3	December	Dry	Winter	2022	Tach Armachiho	Sanja	Hidassie	37.2949	13.0055	Male	14	<15	Rural	Primary	Student	37.6	Yes	No	Yes	No	No	No	No	No	No	PF	PF	18320	High	Trophozoite	Gametocyte negative	Yes	15	>12	Yes	RDT negative	First Re	Yes	>2 Years	Yes/Some	All memb	No		Inside h	No		No	No treatment history
SA170	3	December	Dry	Winter	2022	Tach Armachiho	Sanja	Hidassie	37.2949	13.0055	Female	3	<15	Rural	Unable to read & write	other	36	No data	No Data	No data	No	Yes	No	No	No	No	PF	PF	15920	High	Trophozoite	Gametocyte negative	Yes	17.3	>12	Yes	RDT positive	First Re	No				No		Inside h	No		No	No treatment history
SA171	3	December	Dry	Winter	2022	Tach Armachiho	Sanja	Hidassie	37.2949	13.0055	Female	9	<15	Rural	Primary	Student	37.8	Yes	Yes	Yes	No	Yes	No	No	No	No	PF	PF	2203	Moderate	Troph + Gam	Gametocyte positive	Yes	11.2	<=12	No			Yes	12-24 Mo	Yes/Some	Children	No		Inside h	No		No	No treatment history
SA174	3	January	Dry	Winter	2023	Tach Armachiho	Sanja	Hidassie	37.2949	13.0055	Female	8	<15	Urban	Primary	Student	37.6	Yes	Yes	Yes	No	Yes	No	No	No	No	PF	PF	6531	Moderate	Trophozoite	Gametocyte negative	Yes	11.7	<=12	Yes	RDT positive	First Re	No				No		Inside h	No		No	No treatment history
SA176	3	January	Dry	Winter	2023	Tach Armachiho	Sanja	Hidassie	37.2949	13.0055	Female	16	>15	Urban	Primary	Student	37.8	Yes	Yes	Yes	No	No	No	No	No	No	PF	PF	15483	High	Trophozoite	Gametocyte negative	Yes	11.2	<=12	Yes	RDT positive	First Re	Yes	>2 Years	Yes/Some	Children	No		Inside h	No		Yes	No treatment history
SA180	3	January	Dry	Winter	2023	Tach Armachiho	Sanja	Hidassie	37.2949	13.0055	Female	25	>15	Urban	Secondary	Farmer	37.4	Yes	Yes	Yes	No	Yes	No	Yes	No	No	PF	PF	40475	High	Trophozoite	Gametocyte negative	Yes	10.4	<=12	No			Yes	12-24 Mo	Yes/Some	All memb	No		Inside h	No		Yes	No treatment history
SA181	3	January	Dry	Winter	2023	Tach Armachiho	Sanja	Hidassie	37.2949	13.0055	Female	22	>15	Urban	Secondary	Merchant	37.5	Yes	Yes	Yes	No	Yes	No	No	No	No	PF	PF	2800	Moderate	Trophozoite	Gametocyte negative	Yes	14.4	>12	Yes	RDT negative	First Re	No				No		Inside h	No		No	No treatment history
SA182	3	January	Dry	Winter	2023	Tach Armachiho	Sanja	Hidassie	37.2949	13.0055	Male	12	<15	Urban	Primary	Student	38	Yes	Yes	Yes	No	Yes	No	No	No	No	PF	PF	4577	Moderate	Trophozoite	Gametocyte negative	Yes	15.1	>12	Yes	RDT positive	First Re	No				No		Inside h	No		No	No treatment history
SA183	2	January	Dry	Winter	2023	Tach Armachiho	Sanja	Hidassie	37.2949	13.0055	Male	23	>15	Urban	Unable to read & write	Student	38	No	No	Yes	No	Yes	No	Yes	No	No	PF	PF	36840	High	Trophozoite	Gametocyte negative	Yes	10.9	<=12	Yes	RDT positive	First Re	Yes	>2 Years	Yes/Alwa	All memb	No		Inside h	Yes	>1km	No	No treatment history
SA184	3	January	Dry	Winter	2023	Tach Armachiho	Sanja	Hidassie	37.2949	13.0055	Male	13	<15	Urban	Primary	Student	37	No	No	Yes	No	No	No	No	No	No	PF	PF	6108	Moderate	Trophozoite	Gametocyte negative	Yes	14	>12	Yes	RDT negative	First Re	No				No		Inside h	No		No	No treatment history
SA185	3	January	Dry	Winter	2023	Tach Armachiho	Sanja	Hidassie	37.2949	13.0055	Female	16	>15	Urban	Secondary	Student	38	Yes	Yes	Yes	No	No	No	No	No	No	PF	PF	12792	High	Trophozoite	Gametocyte negative	Yes	17	>12	Yes	RDT positive	First Re	No				No		Inside h	No		No	No treatment history
SA186	3	January	Dry	Winter	2023	Tach Armachiho	Sanja	Hidassie	37.2949	13.0055	Male	12	<15	Urban	Primary	Student	39	No	No	Yes	No	No	No	No	No	No	PF	PF	17520	High	Trophozoite	Gametocyte negative	Yes	13	>12	Yes	RDT positive	First Re	No				No		Inside h	No		Yes	No treatment history
SA187	3	January	Dry	Winter	2023	Tach Armachiho	Sanja	Hidassie	37.2949	13.0055	Male	6	<15	Urban	Primary	Student	37	No	No	Yes	No	No	No	No	No	No	PF	PF	28673	High	Trophozoite	Gametocyte negative	Yes	12.9	>12	No			No				No		Inside h	Yes	<1km	No	No treatment history
SA188	2	January	Dry	Winter	2023	Tach Armachiho	Sanja	Hidassie	37.2949	13.0055	Male	24	>15	Urban	Unable to read & write	Farmer	38	Yes	Yes	Yes	No	No	No	No	No	No	PF	PF	11654	High	Trophozoite	Gametocyte negative	Yes	12.9	>12	No			No				No		Outside	No		No	No treatment history
SA189	3	January	Dry	Winter	2023	Tach Armachiho	Sanja	Hidassie	37.2949	13.0055	Female	12	<15	Urban	Primary	Student	39	No	Yes	Yes	No	No	No	No	No	No	PF	PF	8116	Moderate	Trophozoite	Gametocyte negative	Yes	13	>12	No			Yes	>2 Years	Yes/Some	Pregnant	No		Inside h	No		No	No treatment history
SA190	3	January	Dry	Winter	2023	Tach Armachiho	Sanja	Hidassie	37.2949	13.0055	Male	24	>15	Urban	Unable to read & write	Farmer	38.5	Yes	No	Yes	No	No	No	No	No	No	PF	PF	1538	Moderate	Trophozoite	Gametocyte negative	Yes	16	>12	No			Yes	12-24 Mo	Yes/Alwa	All memb	No		Outside	No		No	No treatment history
SA191	3	January	Dry	Winter	2023	Tach Armachiho	Sanja	Hidassie	37.2949	13.0055	Female	18	>15	Urban	Secondary	Student	39.5	No	Yes	Yes	No	No	No	No	No	No	PF	PF	48	Low	Trophozoite	Gametocyte negative	Yes	17	>12	No			Yes	2024-06-12	Yes/Alwa	All memb	No		Outside	No		No	No treatment history
SA195	3	January	Dry	Winter	2023	Tach Armachiho	Sanja	Hidassie	37.2949	13.0055	Male	18	>15	Urban	Secondary	Student	37	Yes	Yes	Yes	No	Yes	No	No	No	No	PF	PF	31369	High	Trophozoite	Gametocyte negative	Yes	15.2	>12	No			Yes	<6 Month	Yes/Alwa	All memb	No		Outside	No		No	No treatment history
SA196	3	January	Dry	Winter	2023	Tach Armachiho	Sanja	Hidassie	37.2949	13.0055	Male	18	>15	Urban	Secondary	Student	37.5	No	Yes	Yes	No	Yes	No	No	No	No	PF	PF	96	Low	Trophozoite	Gametocyte negative	Yes	16.5	>12	No			No				No		Inside h	No		No	No treatment history
SA197	3	January	Dry	Winter	2023	Tach Armachiho	Sanja	Hidassie	37.2949	13.0055	Female	21	>15	Urban	Secondary	Student	36.5	Yes	Yes	Yes	No	No	No	No	No	No	PF	PF	1584	Moderate	Trophozoite	Gametocyte negative	Yes	17	>12	No			Yes	<6 Month	Yes/Alwa	All memb	No		Inside h	No		No	No treatment history
SA198	3	January	Dry	Winter	2023	Tach Armachiho	Sanja	Hidassie	37.2949	13.0055	Female	7	<15	Urban	Unable to read & write	Merchant	37	No	Yes	Yes	No	Yes	No	No	No	No	PF	PF	960	Low	Trophozoite	Gametocyte negative	Yes	13	>12	No			No				No		Inside h	No		No	No treatment history
SA199	3	January	Dry	Winter	2023	Tach Armachiho	Sanja	Hidassie	37.2949	13.0055	Female	16	>15	Urban	Secondary	Student	36.7	Yes	Yes	Yes	No	Yes	No	Yes	No	No	PF	PF	10268	High	Trophozoite	Gametocyte negative	Yes	15.3	>12	No			Yes	<6 Month	Yes/Alwa	All memb	No		Inside h	No		No	No treatment history
SA200	3	January	Dry	Winter	2023	Tach Armachiho	Sanja	Hidassie	37.2949	13.0055	Female	14	<15	Urban	Primary	Student	37	No	Yes	Yes	No	No	No	No	No	No	PF	PF	2000	Moderate	Trophozoite	Gametocyte negative	Yes	14.5	>12	No			Yes	2024-06-12	No	Children	No		Inside h	No		No	No treatment history
SA202	3	January	Dry	Winter	2023	Tach Armachiho	Sanja	Hidassie	37.2949	13.0055	Male	8	<15	Urban	Primary	Student	36.5	No	Yes	Yes	No	Yes	No	No	No	No	PF	PF	5359	Moderate	Trophozoite	Gametocyte negative	Yes	15.3	>12	No			Yes	<6 Month	Yes/Some	All memb	No		Inside h	No		No	No treatment history
SA204	3	January	Dry	Winter	2023	Tach Armachiho	Sanja	Hidassie	37.2949	13.0055	Male	18	>15	Urban	Primary	Student	37	Yes	Yes	Yes	No	Yes	No	No	No	No	PF	PF	160	Low	Trophozoite	Gametocyte negative	Yes	11.5	<=12	No			Yes	<6 Month	Yes/Some	Children	No		Outside	No		No	No treatment history
SA205	3	February	Dry	Winter	2023	Tach Armachiho	Sanja	Hidassie	37.2949	13.0055	Male	11	<15	Urban	Primary	Student	38	No	Yes	Yes	No	Yes	No	No	No	No	PF	PF	42536	High	Trophozoite	Gametocyte negative	Yes	14.4	>12	No			No				No		Inside h	No		No	No treatment history
SA206	3	February	Dry	Winter	2023	Tach Armachiho	Sanja	Hidassie	37.2949	13.0055	Female	18	>15	Urban	Secondary	Student	37	Yes	Yes	Yes	No	Yes	No	No	No	No	PF	PF	2160	Moderate	Trophozoite	Gametocyte negative	Yes	14.4	>12	No			Yes	<6 Month	Yes/Some	Children	No		Inside h	No		No	No treatment history
SA207	3	February	Dry	Winter	2023	Tach Armachiho	Sanja	Hidassie	37.2949	13.0055	Male	18	>15	Urban	Secondary	Merchant	38	Yes	Yes	Yes	No	Yes	No	No	No	No	PF	PF	395	Low	Trophozoite	Gametocyte negative	Yes	10.9	<=12	No			No				No		Inside h	No		No	With treatment history
SA208	3	February	Dry	Winter	2023	Tach Armachiho	Sanja	Hidassie	37.2949	13.0055	Female	20	>15	Urban	Secondary	Student	37	Yes	Yes	Yes	No	No	No	No	No	No	PF	PF	4166	Moderate	Trophozoite	Gametocyte negative	Yes	13.4	>12	No			Yes	<6 Month	Yes/Alwa	All memb	No		Inside h	No		No	No treatment history
SA209	3	February	Dry	Winter	2023	Tach Armachiho	Sanja	Hidassie	37.2949	13.0055	Female	19	>15	Urban	Secondary	Student	37	Yes	Yes	Yes	No	Yes	No	No	No	No	PF	PF	112	Low	Trophozoite	Gametocyte negative	Yes	11.4	<=12	No			No				No		Inside h	No		No	No treatment history
SA211	3	February	Dry	Winter	2023	Tach Armachiho	Sanja	Hidassie	37.2949	13.0055	Female	40	>15	Urban	Unable to read & write	Farmer	36.8	Yes	Yes	Yes	No	No	No	No	No	No	PF	PF	256	Low	Trophozoite	Gametocyte negative	Yes	13.9	>12	No			Yes	<6 Month	Yes/Alwa	All memb	No		Inside h	No		No	No treatment history
SA213	3	February	Dry	Winter	2023	Tach Armachiho	Sanja	Hidassie	37.2949	13.0055	Female	8	<15	Urban	Primary	Student	36.7	Yes	Yes	Yes	No	Yes	No	No	No	No	PF	PF	22600	High	Trophozoite	Gametocyte negative	Yes	9.5	<=12	No			No				No		Inside h	No		No	No treatment history
SA214	3	February	Dry	Winter	2023	Tach Armachiho	Sanja	Hidassie	37.2949	13.0055	Male	7	<15	Urban	Primary	Student	38	Yes	Yes	Yes	No	Yes	No	No	No	No	PF	PF	126	Low	Trophozoite	Gametocyte negative	Yes	11.9	<=12	No			Yes	<6 Month	No	Older ag	No		Inside h	No		No	No treatment history
SA215	3	February	Dry	Winter	2023	Tach Armachiho	Sanja	Hidassie	37.2949	13.0055	Female	16	>15	Urban	Secondary	Student	37	Yes	Yes	Yes	No	Yes	No	No	No	No	PF	PF	800	Low	Trophozoite	Gametocyte negative	Yes	14.9	>12	No			Yes	<6 Month	No	Older ag	No		Inside h	No		No	No treatment history
SA216	3	February	Dry	Winter	2023	Tach Armachiho	Sanja	Hidassie	37.2949	13.0055	Female	15	>15	Rural	Primary	Farmer	37.4	Yes	Yes	Yes	No	No	No	No	No	No	PF	PF	366	Low	Trophozoite	Gametocyte negative	Yes	9.9	<=12	No			No				No		Inside h	No		No	No treatment history
SA217	3	February	Dry	Winter	2023	Tach Armachiho	Sanja	Hidassie	37.2949	13.0055	Female	12	<15	Urban	Primary	Student	37	Yes	Yes	Yes	No	Yes	No	No	No	No	PF	PF	2851	Moderate	Trophozoite	Gametocyte negative	Yes	12.2	>12	No			No				No		Inside h	No		No	No treatment history
SA218	3	February	Dry	Winter	2023	Tach Armachiho	Sanja	Hidassie	37.2949	13.0055	Female	18	>15	Urban	Secondary	Student	38	Yes	Yes	Yes	No	Yes	No	No	No	No	PF	PF	32	Low	Trophozoite	Gametocyte negative	Yes	9.5	<=12	No			No				No		Inside h	No		No	No treatment history
SA219	3	February	Dry	Winter	2023	Tach Armachiho	Sanja	Hidassie	37.2949	13.0055	Male	23	>15	Urban	Primary	Merchant	38	No	Yes	Yes	No	No	No	No	No	No	PF	PF	950	Low	Trophozoite	Gametocyte negative	Yes	10	<=12	No			No				No		Inside h	No		No	No treatment history
SA220	3	February	Dry	Winter	2023	Tach Armachiho	Sanja	Hidassie	37.2949	13.0055	Female	74	>15	Urban	Unable to read & write	Farmer	38	Yes	Yes	Yes	No	Yes	No	No	No	No	PF	PF	1940	Moderate	Trophozoite	Gametocyte negative	Yes	12.6	>12	No			Yes	<6 Month	Yes/Alwa	All memb	No		Inside h	No		No	No treatment history
SA221	3	February	Dry	Winter	2023	Tach Armachiho	Sanja	Hidassie	37.2949	13.0055	Male	25	>15	Urban	College	Student	38	Yes	Yes	Yes	No	Yes	No	No	No	No	PF	PF	48	Low	Trophozoite	Gametocyte negative	Yes	15	>12	No			Yes	<6 Month	No	Children	No		Inside h	No		No	No treatment history
SA222	3	February	Dry	Winter	2023	Tach Armachiho	Sanja	Hidassie	37.2949	13.0055	Female	30	>15	Urban	Secondary	Governme	38	No	Yes	Yes	No	No	No	No	No	No	PF	PF	13231	High	Trophozoite	Gametocyte negative	Yes	13	>12	No			Yes	12-24 Mo	Yes/Some	All memb	No		Inside h	No		No	No treatment history
SA223	3	February	Dry	Winter	2023	Tach Armachiho	Sanja	Hidassie	37.2949	13.0055	Female	18	>15	Urban	Secondary	Student	39	No	No	Yes	No	No	No	No	No	No	PF	PF	13080	High	Trophozoite	Gametocyte negative	Yes	15	>12	No			Yes	>2 Years	Yes/Some	All memb	No		Inside h	No		No	No treatment history
SA225	3	March	Dry	Spring	2023	Tach Armachiho	Sanja	Hidassie	37.2949	13.0055	Male	16	>15	Urban	Primary	Student	38	Yes	Yes	Yes	No	No	No	Yes	No	No	PF	PF	34285	High	Trophozoite	Gametocyte negative	Yes	12.4	>12	No			No				No		Inside h	No		No	No treatment history
SA226	3	March	Dry	Spring	2023	Tach Armachiho	Sanja	Hidassie	37.2949	13.0055	Male	20	>15	Rural	Unable to read & write	Farmer	39	Yes	Yes	Yes	No	No	No	No	No	No	PF		0	Low	Trophozoite	Gametocyte negative	Yes	14.2	>12	Yes	RDT positive	First Re	Yes	<6 Month	Yes/Alwa	All memb	Yes	<6 Month	Inside h	No		No	No treatment history
SA227	3	March	Dry	Spring	2023	Tach Armachiho	Sanja	Hidassie	37.2949	13.0055	Male	12	<15	Urban	Primary	Student	37	No	No	Yes	No	No	No	No	No	No	PF	PF	4537	Moderate	Trophozoite	Gametocyte negative	Yes	11	<=12	Yes	RDT positive	First Re	No				No		Inside h	No		No	No treatment history
SA228	3	March	Dry	Spring	2023	Tach Armachiho	Sanja	Hidassie	37.2949	13.0055	Male	10	<15	Rural	Primary	Student	38	Yes	Yes	Yes	No	No	No	No	No	No	PF	PF	13546	High	Trophozoite	Gametocyte negative	Yes	10.4	<=12	Yes	RDT positive	First Re	Yes	2024-06-12	Yes/Alwa	All memb	Yes	>6 Month	Inside h	No		No	No treatment history
SA230	3	March	Dry	Spring	2023	Tach Armachiho	Sanja	Hidassie	37.2949	13.0055	Female	15	>15	Urban	Primary	Student	38	No	Yes	Yes	No	No	No	No	No	No	PF	PF	60800	High	Trophozoite	Gametocyte negative	Yes	13.7	>12	Yes	RDT positive	Abbott	No				Yes	>6 Month	Inside h	No		No	No treatment history
SA234	3	March	Dry	Spring	2023	Tach Armachiho	Sanja	Hidassie	37.2949	13.0055	Female	6	<15	Urban	Primary	Student	39.3	No	No	Yes	No	Yes	No	No	No	No	PF	PF	15459	High	Trophozoite	Gametocyte negative	Yes	11.2	<=12	Yes	RDT positive	First Re	No				No		Inside h	No		No	No treatment history
SA235	3	March	Dry	Spring	2023	Tach Armachiho	Sanja	Hidassie	37.2949	13.0055	Female	4	<15	Urban	Unable to read & write	other	38	No data	No Data	No data	No	Yes	No	Yes	No	No	PF	PF	164000	Hyperparasitaemia	Trophozoite	Gametocyte negative	Yes	11.9	<=12	Yes	RDT negative	First Re	Yes	<6 Month	Yes/Some	All memb	No		Outside	No		No	No treatment history
SA236	3	March	Dry	Spring	2023	Tach Armachiho	Sanja	Hidassie	37.2949	13.0055	Male	40	>15	Urban	Unable to read & write	Farmer	37.9	No	Yes	Yes	No	No	No	No	No	No	PF	PF	1546	Moderate	Trophozoite	Gametocyte negative	Yes	15.5	>12	Yes	RDT negative	First Re	No				No		Inside h	No		No	No treatment history
SA237	3	March	Dry	Spring	2023	Tach Armachiho	Sanja	Hidassie	37.2949	13.0055	Male	20	>15	Urban	Secondary	Student	38	No	No	Yes	No	No	No	No	No	No	PF	PF	4000	Moderate	Trophozoite	Gametocyte negative	Yes	13.5	>12	Yes	RDT negative	First Re	No				No		Inside h	No		No	No treatment history
SA238	3	March	Dry	Spring	2023	Tach Armachiho	Sanja	Hidassie	37.2949	13.0055	Male	10	<15	Urban	Primary	Student	37	No	No	Yes	No	No	No	No	No	No	PF	PF	4378	Moderate	Trophozoite	Gametocyte negative	Yes	9.5	<=12	Yes	RDT negative	First Re	Yes	2024-06-12	Yes/Alwa	All memb	No		Inside h	No		No	No treatment history
SA239	2	March	Dry	Spring	2023	Tach Armachiho	Sanja	Hidassie	37.2949	13.0055	Female	15	>15	Urban	Primary	Student	39	No	No	No	No	Yes	No	No	No	No	PF	PF	30320	High	Trophozoite	Gametocyte negative	Yes	12	<=12	Yes	RDT negative	First Re	Yes	2024-06-12	No		No		Inside h	No		No	No treatment history
SA240	3	April	Dry	Spring	2023	Tach Armachiho	Sanja	Hidassie	37.2949	13.0055	Female	6	<15	Urban	Primary	Student	36.9	Yes	Yes	Yes	No	No	Yes	No	No	No	PF	Neg	0	Low	Trophozoite	Gametocyte negative	Yes	11.9	<=12	Yes	RDT negative	First Re	Yes	2024-06-12	Yes/Alwa	All memb	No		Inside h	No		No	No treatment history
SA241	3	April	Dry	Spring	2023	Tach Armachiho	Sanja	Hidassie	37.2949	13.0055	Female	30	>15	Urban	Primary	Merchant	38	Yes	Yes	Yes	No	No	No	No	No	No	PF	PF	2240	Moderate	Trophozoite	Gametocyte negative	Yes	13.1	>12	Yes	RDT positive	First Re	Yes	2024-06-12	Yes/Alwa	All memb	No		Inside h	No		No	No treatment history
SA242	3	April	Dry	Spring	2023	Tach Armachiho	Sanja	Hidassie	37.2949	13.0055	Female	21	>15	Urban	Secondary	Student	37	No	Yes	Yes	No	No	No	No	No	No	PF	PF	11200	High	Trophozoite	Gametocyte negative	Yes	15.9	>12	Yes	RDT negative	First Re	No				No		Inside h	No		Yes	No treatment history
SA243	3	April	Dry	Spring	2023	Tach Armachiho	Sanja	Hidassie	37.2949	13.0055	Female	18	>15	Urban	Primary	Farmer	38	Yes	Yes	Yes	No	No	No	No	No	No	PF	PF	2087	Moderate	Trophozoite	Gametocyte negative	Yes	11.1	<=12	Yes	RDT positive	First Re	No				No		Inside h	No		No	No treatment history
SA244	3	April	Dry	Spring	2023	Tach Armachiho	Sanja	Hidassie	37.2949	13.0055	Female	18	>15	Urban	Primary	Student	37.7	Yes	Yes	Yes	No	Yes	No	No	No	No	PF	PF	6766	Moderate	Trophozoite	Gametocyte negative	Yes	14	>12	Yes	RDT positive	First Re	Yes	12-24 Mo	Yes/Some	All memb	No		Inside h	No		No	No treatment history
SA245	3	April	Dry	Spring	2023	Tach Armachiho	Sanja	Hidassie	37.2949	13.0055	Male	15	>15	Rural	Primary	Student	38	Yes	Yes	Yes	No	Yes	Yes	Yes	Yes	No	PF	PF	40040	High	Trophozoite	Gametocyte negative	Yes	10.5	<=12	Yes	RDT positive	First Re	Yes	<6 Month	Yes/Alwa	All memb	Yes	>6 Month	Inside h	No		No	No treatment history
SA246	3	April	Dry	Spring	2023	Tach Armachiho	Sanja	Hidassie	37.2949	13.0055	Male	18	>15	Rural	Secondary	Student	39	No	Yes	Yes	No	No	No	Yes	No	No	PF	PF	5137	Moderate	Trophozoite	Gametocyte negative	Yes	12.9	>12	Yes	RDT positive	First Re	Yes	<6 Month	Yes/Alwa	Older ag	No		Outside	No		No	No treatment history
SA247	3	April	Dry	Spring	2023	Tach Armachiho	Sanja	Hidassie	37.2949	13.0055	Male	8	<15	Urban	Primary	Student	38	Yes	No	Yes	No	No	No	Yes	No	No	PF	PF	20320	High	Troph + Gam	Gametocyte positive	Yes	10.5	<=12	Yes	RDT positive	First Re	Yes	2024-06-12	Yes/Some	Children	No		Outside	No		No	No treatment history
SA248	3	April	Dry	Spring	2023	Tach Armachiho	Sanja	Hidassie	37.2949	13.0055	Male	15	>15	Urban	Unable to read & write	Student	39	Yes	Yes	Yes	No	No	No	No	No	No	PF	PF	12840	High	Trophozoite	Gametocyte negative	Yes	14.5	>12	Yes	RDT positive	First Re	Yes	2024-06-12	Yes/Alwa	All memb	No		Inside h	No		No	No treatment history
SA249	3	April	Dry	Spring	2023	Tach Armachiho	Sanja	Hidassie	37.2949	13.0055	Female	15	>15	Urban	Primary	Student	38	Yes	Yes	Yes	No	No	No	No	No	No	PF	PF	717	Low	Trophozoite	Gametocyte negative	Yes	15.3	>12	Yes	RDT positive	First Re	Yes	12-24 Mo	Yes/Some	Older ag	No		Inside h	No		No	No treatment history
SA250	3	April	Dry	Spring	2023	Tach Armachiho	Sanja	Hidassie	37.2949	13.0055	Male	18	>15	Urban	Primary	Student	39	Yes	Yes	Yes	No	Yes	No	No	No	No	PF	PF	9121	Moderate	Trophozoite	Gametocyte negative	Yes	14	>12	Yes	RDT positive	First Re	No				Yes	<6 Month	Inside h	No		No	No treatment history
SA251	3	April	Dry	Spring	2023	Tach Armachiho	Sanja	Hidassie	37.2949	13.0055	Male	18	>15	Rural	Primary	Student	39	Yes	Yes	Yes	No	No	No	Yes	Yes	No	PF	PF	15360	High	Trophozoite	Gametocyte negative	Yes	12	<=12	Yes	RDT positive	First Re	No				No		Inside h	No		Yes	No treatment history
SA252	3	May	Dry	Spring	2023	Tach Armachiho	Sanja	Hidassie	37.2949	13.0055	Female	23	>15	Urban	Primary	Merchant	38	No	Yes	Yes	No	No	No	No	No	No	PF	Neg	0	Low	Trophozoite	Gametocyte negative	Yes	13	>12	Yes	RDT positive	SD bioli	Yes	<6 Month	Yes/Some	All memb	No		Inside h	No		No	No treatment history
SA253	3	May	Dry	Spring	2023	Tach Armachiho	Sanja	Hidassie	37.2949	13.0055	Female	12	<15	Urban	Primary	Student	38	Yes	No	Yes	No	No	No	Yes	No	No	PF	PF	21411	High	Trophozoite	Gametocyte negative	Yes	14	>12	Yes	RDT negative	First Re	Yes	<6 Month	Yes/Some	All memb	No		Inside h	No		No	With treatment history
SA254	3	May	Dry	Spring	2023	Tach Armachiho	Sanja	Hidassie	37.2949	13.0055	Male	35	>15	Urban	Unable to read & write	Farmer	39	Yes	Yes	Yes	No	No	No	No	No	No	PF	PF	192	Low	Trophozoite	Gametocyte negative	Yes	16	>12	Yes	RDT positive	First Re	Yes	2024-06-12	Yes/Alwa	All memb	No		Inside h	No		No	No treatment history
SA255	3	May	Dry	Spring	2023	Tach Armachiho	Sanja	Hidassie	37.2949	13.0055	Female	15	>15	Urban	Primary	Student	39.5	Yes	Yes	Yes	No	Yes	No	Yes	No	No	PF	PF	8120	Moderate	Trophozoite	Gametocyte negative	Yes	12	<=12	Yes	RDT positive	First Re	No				No		Inside h	No		No	No treatment history
SA257	3	May	Dry	Spring	2023	Tach Armachiho	Sanja	Hidassie	37.2949	13.0055	Female	26	>15	Urban	Primary	Farmer	38	No	Yes	Yes	No	No	No	No	No	No	PF	Neg	0	Low	Trophozoite	Gametocyte negative	Yes	12.6	>12	Yes	RDT positive	First Re	No				No		Inside h	No		No	With treatment history
SA258	3	May	Dry	Spring	2023	Tach Armachiho	Sanja	Hidassie	37.2949	13.0055	Male	10	<15	Urban	Primary	Student	39	No	No	Yes	No	No	No	No	No	No	PF	PF	4317	Moderate	Trophozoite	Gametocyte negative	Yes	14.6	>12	Yes	RDT positive	First Re	Yes	2024-06-12	Yes/Alwa	All memb	No		Inside h	No		No	No treatment history
SA259	2	May	Dry	Spring	2023	Tach Armachiho	Sanja	Hidassie	37.2949	13.0055	Male	15	>15	Urban	Primary	Student	38.6	Yes	Yes	Yes	No	Yes	No	No	No	No	PF	PF	4934	Moderate	Trophozoite	Gametocyte negative	Yes	13.8	>12	Yes	RDT positive	First Re	Yes	2024-06-12	Yes/Some	All memb	No		Inside h	No		No	No treatment history
SA260	3	May	Dry	Spring	2023	Tach Armachiho	Sanja	Hidassie	37.2949	13.0055	Female	15	>15	Urban	Primary	Student	38	Yes	Yes	Yes	No	No	No	Yes	No	No	PF	PF	14299	High	Trophozoite	Gametocyte negative	Yes	15	>12	Yes	RDT positive	First Re	Yes	12-24 Mo	Yes/Some	All memb	No		Inside h	No		No	No treatment history
SA261	3	May	Dry	Spring	2023	Tach Armachiho	Sanja	Hidassie	37.2949	13.0055	Male	6	<15	Urban	Unable to read & write	Student	37.8	Yes	Yes	Yes	No	Yes	No	No	No	No	PF	PF	5360	Moderate	Trophozoite	Gametocyte negative	Yes	8.8	<=12	Yes	RDT positive	First Re	No				No		Inside h	No		No	No treatment history
SA263	3	May	Dry	Spring	2023	Tach Armachiho	Sanja	Hidassie	37.2949	13.0055	Male	14	<15	Urban	Primary	Student	38	Yes	Yes	Yes	No	No	No	No	No	No	PF	PF	96	Low	Trophozoite	Gametocyte negative	Yes	13.6	>12	Yes	RDT positive	First Re	No				No		Inside h	No		No	No treatment history
SA264	3	May	Dry	Spring	2023	Tach Armachiho	Sanja	Hidassie	37.2949	13.0055	Female	15	>15	Urban	Primary	Student	39.5	Yes	Yes	Yes	No	No	No	No	No	No	PF	PF	1320	Moderate	Trophozoite	Gametocyte negative	Yes	12.6	>12	Yes	RDT positive	First Re	Yes	2024-06-12	Yes/Alwa	All memb	No		Inside h	No		No	No treatment history
SA265	2	May	Dry	Spring	2023	Tach Armachiho	Sanja	Hidassie	37.2949	13.0055	Male	27	>15	Urban	College	Merchant	39	No	Yes	Yes	No	Yes	No	No	No	No	PF	PF	79	Low	Trophozoite	Gametocyte negative	Yes	13.5	>12	Yes	RDT positive	First Re	No				No		Inside h	No		No	No treatment history
SA266	3	May	Dry	Spring	2023	Tach Armachiho	Sanja	Hidassie	37.2949	13.0055	Female	4	<15	Urban	Unable to read & write	other	38	No data	No Data	No data	No	Yes	No	No	No	No	PF	PF	191	Low	Trophozoite	Gametocyte negative	Yes	10.5	<=12	Yes	RDT negative	First Re	Yes	2024-06-12	Yes/Alwa	All memb	Yes	>6 Month	Inside h	No		No	No treatment history
SA267	3	May	Dry	Spring	2023	Tach Armachiho	Sanja	Hidassie	37.2949	13.0055	Female	14	<15	Urban	Primary	Student	39.8	No	No	Yes	No	No	No	Yes	No	No	PF	PF	8120	Moderate	Trophozoite	Gametocyte negative	Yes	15.2	>12	Yes	RDT positive	First Re	Yes	>2 Years	Yes/Alwa	All memb	No		Inside h	No		No	No treatment history
SA268	3	May	Dry	Spring	2023	Tach Armachiho	Sanja	Hidassie	37.2949	13.0055	Female	45	>15	Urban	Primary	Merchant	37.8	Yes	Yes	Yes	No	Yes	No	No	No	No	PF	PF	32	Low	Trophozoite	Gametocyte negative	Yes	14	>12	No			No				No		Outside	No		No	No treatment history
SA269	3	May	Dry	Spring	2023	Tach Armachiho	Sanja	Hidassie	37.2949	13.0055	Female	24	>15	Rural	Primary	Farmer	38	Yes	Yes	Yes	No	No	No	No	No	No	PF	PF	68656	High	Trophozoite	Gametocyte negative	Yes	15	>12	Yes	RDT positive	First Re	No				No		Inside h	No		No	No treatment history
SA270	3	May	Dry	Spring	2023	Tach Armachiho	Sanja	Hidassie	37.2949	13.0055	Male	13	<15	Urban	Primary	Student	38	Yes	Yes	Yes	No	No	No	No	No	No	PF	PF	7200	Moderate	Trophozoite	Gametocyte negative	Yes	11.1	<=12	No			Yes	2024-06-12	Yes/Some	All memb	No		Inside h	No		No	No treatment history
SA272	3	May	Dry	Spring	2023	Tach Armachiho	Sanja	Hidassie	37.2949	13.0055	Male	25	>15	Urban	Unable to read & write	Farmer	37	Yes	Yes	Yes	No	No	No	Yes	No	No	PF	PF	62400	High	Trophozoite	Gametocyte negative	Yes	16	>12	Yes	RDT negative	First Re	Yes	12-24 Mo	Yes/Alwa	All memb	No		Inside h	No		No	No treatment history
SA274	3	June	Wet	Summer	2023	Tach Armachiho	Sanja	Hidassie	37.2949	13.0055	Female	16	>15	Rural	Primary	Student	39	Yes	Yes	Yes	No	Yes	No	No	No	No	PF	PF	2587	Moderate	Troph + Gam	Gametocyte positive	Yes	13	>12	Yes	RDT positive	First Re	No				No		Inside h	No		No	No treatment history
SA276	3	June	Wet	Summer	2023	Tach Armachiho	Sanja	Hidassie	37.2949	13.0055	Female	8	<15	Urban	Primary	Student	37.5	Yes	Yes	Yes	No	No	No	No	No	No	PF		0	Low	Trophozoite	Gametocyte negative	Yes	13	>12	Yes	RDT negative	First Re	Yes	2024-06-12	Yes/Some	All memb	No		Inside h	No		No	No treatment history
SA277	3	June	Wet	Summer	2023	Tach Armachiho	Sanja	Hidassie	37.2949	13.0055	Male	15	>15	Urban	Primary	Student	38	No	No	Yes	No	No	No	No	No	No	PF	PF	14257	High	Trophozoite	Gametocyte negative	Yes	12	<=12	Yes	RDT positive	First Re	Yes	>2 Years	Yes/Alwa	All memb	No		Outside	No		No	No treatment history
SA279	3	June	Wet	Summer	2023	Tach Armachiho	Sanja	Hidassie	37.2949	13.0055	Female	14	<15	Urban	Primary	Student	39.4	No	Yes	Yes	No	No	No	No	No	No	PF	PF	3921	Moderate	Trophozoite	Gametocyte negative	Yes	14.4	>12	Yes	RDT negative	First Re	Yes	>2 Years	Yes/Alwa	All memb	No		Inside h	Yes	<1km	No	No treatment history
SA280	3	June	Wet	Summer	2023	Tach Armachiho	Sanja	Hidassie	37.2949	13.0055	Female	40	>15	Urban	Unable to read & write	Farmer	37	No	No	Yes	No	No	No	No	No	No	PF	Neg	0	Low	Trophozoite	Gametocyte negative	Yes	13.6	>12	Yes	RDT positive	First Re	No				No		Inside h	Yes	>1km	No	No treatment history
SA282	3	June	Wet	Summer	2023	Tach Armachiho	Sanja	Hidassie	37.2949	13.0055	Female	7	<15	Urban	Primary	Student	38	Yes	No	Yes	No	No	No	Yes	No	No	PF	PF	43781	High	Trophozoite	Gametocyte negative	Yes	12.3	>12	Yes	RDT positive	First Re	Yes	>2 Years	Yes/Alwa	All memb	No		Inside h	No		No	No treatment history
SA283	3	June	Wet	Summer	2023	Tach Armachiho	Sanja	Hidassie	37.2949	13.0055	Male	10	<15	Urban	Primary	Student	39.5	Yes	No	Yes	No	No	No	No	No	No	PF	PF	7098	Moderate	Trophozoite	Gametocyte negative	Yes	14.5	>12	Yes	RDT positive	First Re	Yes	12-24 Mo	Yes/Alwa	All memb	No		Inside h	No		No	With treatment history
SA284	3	June	Wet	Summer	2023	Tach Armachiho	Sanja	Hidassie	37.2949	13.0055	Female	26	>15	Urban	Unable to read & write	Farmer	37.9	Yes	No	Yes	No	No	No	No	No	No	PF	PF	6845	Moderate	Trophozoite	Gametocyte negative	Yes	17	>12	Yes	RDT positive	First Re	Yes	>2 Years	Yes/Some	Older ag	No		Inside h	No		No	No treatment history
SA286	3	June	Wet	Summer	2023	Tach Armachiho	Sanja	Hidassie	37.2949	13.0055	Female	19	>15	Urban	Secondary	Student	38.9	Yes	No	Yes	No	No	No	No	No	No	PF	PF	7692	Moderate	Trophozoite	Gametocyte negative	Yes	13.4	>12	Yes	RDT positive	First Re	Yes	>2 Years	Yes/Alwa	All memb	No		Inside h	No		No	No treatment history
SA287	3	June	Wet	Summer	2023	Tach Armachiho	Sanja	Hidassie	37.2949	13.0055	Female	15	>15	Urban	Primary	Student	39	Yes	Yes	Yes	No	No	No	No	No	No	PF	Neg	0	Low	Trophozoite	Gametocyte negative	Yes	15.3	>12	Yes	RDT positive	First Re	Yes	>2 Years	Yes/Alwa	Older ag	No		Inside h	No		No	No treatment history
SA288	2	June	Wet	Summer	2023	Tach Armachiho	Sanja	Hidassie	37.2949	13.0055	Male	18	>15	Urban	Primary	Student	38	Yes	No	Yes	No	No	No	No	No	No	PF	PF	1821	Moderate	Trophozoite	Gametocyte negative	Yes	15.4	>12	Yes	RDT positive	First Re	Yes	>2 Years	Yes/Alwa	All memb	No		Inside h	No		No	No treatment history
SA291	3	June	Wet	Summer	2023	Tach Armachiho	Sanja	Hidassie	37.2949	13.0055	Female	23	>15	Urban	College	Governme	39	Yes	No	Yes	No	No	No	No	No	No	PF	PF	32	Low	Trophozoite	Gametocyte negative	Yes	14.3	>12	Yes	RDT positive	First Re	Yes	>2 Years	Yes/Alwa	All memb	No		Inside h	No		No	No treatment history
SA293	3	June	Wet	Summer	2023	Tach Armachiho	Sanja	Hidassie	37.2949	13.0055	Male	18	>15	Urban	Primary	Student	39	Yes	Yes	Yes	No	Yes	No	No	No	No	PF	PF	2174	Moderate	Trophozoite	Gametocyte negative	Yes	8.7	<=12	Yes	RDT positive	First Re	No				No		Inside h	No		No	No treatment history
SA295	3	June	Wet	Summer	2023	Tach Armachiho	Sanja	Hidassie	37.2949	13.0055	Female	18	>15	Urban	Unable to read & write	Farmer	39.8	Yes	No	Yes	No	No	No	No	No	No	PF	Neg	0	Low	Trophozoite	Gametocyte negative	Yes	12.7	>12	Yes	RDT negative	First Re	Yes	>2 Years	Yes/Alwa	All memb	No		Inside h	No		No	No treatment history
SA297	3	July	Wet	Summer	2023	Tach Armachiho	Sanja	Hidassie	37.2949	13.0055	Female	28	>15	Urban	Unable to read & write	Farmer	39	Yes	Yes	Yes	No	No	No	No	No	No	PF	PF	25432	High	Trophozoite	Gametocyte negative	Yes	14.8	>12	Yes	RDT positive	First Re	Yes	>2 Years	Yes/Some	All memb	No		Inside h	No		No	No treatment history
SA298	3	July	Wet	Summer	2023	Tach Armachiho	Sanja	Hidassie	37.2949	13.0055	Female	4	<15	Urban	Unable to read & write	other	39.8	No data	No Data	No data	No	No	No	No	No	No	PF	PF	17692	High	Trophozoite	Gametocyte negative	Yes	11.9	<=12	Yes	RDT positive	First Re	Yes	>2 Years	Yes/Alwa	All memb	No		Inside h	No		No	No treatment history
SA299	3	July	Wet	Summer	2023	Tach Armachiho	Sanja	Hidassie	37.2949	13.0055	Male	8	<15	Urban	Primary	Student	38	Yes	Yes	Yes	No	No	No	No	No	No	PF	PF	19555	High	Trophozoite	Gametocyte negative	Yes	12.6	>12	Yes	RDT positive	First Re	Yes	>2 Years	Yes/Some	All memb	No		Inside h	No		No	No treatment history
SA300	3	July	Wet	Summer	2023	Tach Armachiho	Sanja	Hidassie	37.2949	13.0055	Female	8	<15	Urban	Primary	Student	37.5	Yes	Yes	Yes	No	No	No	No	No	No	PF	PF	2217	Moderate	Trophozoite	Gametocyte negative	Yes	10.5	<=12	Yes	RDT positive	First Re	Yes	>2 Years	Yes/Some	All memb	No		Inside h	No		No	No treatment history
SA301	3	July	Wet	Summer	2023	Tach Armachiho	Sanja	Hidassie	37.2949	13.0055	Male	23	>15	Urban	Secondary	Student	39	No	No	Yes	No	No	No	No	No	No	PF	PF	500	Low	Trophozoite	Gametocyte negative	Yes	15.4	>12	Yes	RDT negative	First Re	No				No		Inside h	No		No	No treatment history
SA302	3	July	Wet	Summer	2023	Tach Armachiho	Sanja	Hidassie	37.2949	13.0055	Male	18	>15	Urban	Secondary	Student	39	Yes	No	Yes	No	No	No	No	No	No	PF	PF	40	Low	Trophozoite	Gametocyte negative	Yes	14.2	>12	Yes	RDT positive	First Re	Yes	>2 Years	Yes/Alwa	All memb	No		Inside h	No		No	No treatment history
SA303	3	July	Wet	Summer	2023	Tach Armachiho	Sanja	Hidassie	37.2949	13.0055	Female	21	>15	Urban	Unable to read & write	Farmer	39.3	Yes	Yes	Yes	No	No	No	No	No	No	PF	PF	31234	High	Trophozoite	Gametocyte negative	Yes	14	>12	Yes	RDT negative	First Re	Yes	>2 Years	Yes/Alwa	All memb	No		Inside h	Yes	<1km	No	No treatment history
SA305	3	July	Wet	Summer	2023	Tach Armachiho	Sanja	Hidassie	37.2949	13.0055	Male	25	>15	Urban	Unable to read & write	Farmer	39.3	Yes	No	Yes	No	No	No	No	No	No	PF	PF	4272	Moderate	Trophozoite	Gametocyte negative	Yes	13.1	>12	Yes	RDT negative	First Re	Yes	>2 Years	Yes/Some	All memb	No		Inside h	No		No	No treatment history
SA306	3	July	Wet	Summer	2023	Tach Armachiho	Sanja	Hidassie	37.2949	13.0055	Female	18	>15	Urban	Secondary	Student	37.8	No	No	Yes	No	Yes	No	No	No	No	PF	PF	12427	High	Trophozoite	Gametocyte negative	Yes	14	>12	Yes	RDT positive	First Re	Yes	>2 Years	Yes/Alwa	All memb	No		Inside h	No		No	No treatment history
SA307	3	July	Wet	Summer	2023	Tach Armachiho	Sanja	Hidassie	37.2949	13.0055	Male	11	<15	Urban	Primary	Student	39.9	Yes	No	Yes	No	No	No	No	No	No	PF	PF	18325	High	Trophozoite	Gametocyte negative	Yes	12.9	>12	Yes	RDT negative	First Re	Yes	>2 Years	Yes/Alwa	All memb	No		Inside h	No		No	No treatment history
SA308	3	July	Wet	Summer	2023	Tach Armachiho	Sanja	Hidassie	37.2949	13.0055	Male	6	<15	Urban	Unable to read & write	other	38.7	Yes	Yes	Yes	No	No	No	No	No	No	PF	PF	429	Low	Trophozoite	Gametocyte negative	Yes	13.3	>12	Yes	RDT negative	First Re	Yes	>2 Years	Yes/Alwa	All memb	No		Inside h	No		No	No treatment history
SA309	3	July	Wet	Summer	2023	Tach Armachiho	Sanja	Hidassie	37.2949	13.0055	Female	20	>15	Urban	College	Student	38	Yes	Yes	Yes	No	Yes	No	No	No	No	PF	PF	9458	Moderate	Trophozoite	Gametocyte negative	Yes	14.3	>12	Yes	RDT negative	First Re	Yes	2024-06-12	Yes/Some	All memb	No		Inside h	No		No	No treatment history
SA310	3	July	Wet	Summer	2023	Tach Armachiho	Sanja	Hidassie	37.2949	13.0055	Male	8	<15	Urban	Primary	Student	39	Yes	Yes	Yes	No	Yes	No	No	No	No	PF	PF	2038	Moderate	Trophozoite	Gametocyte negative	Yes	15	>12	Yes	RDT positive	First Re	Yes	>2 Years	Yes/Some	All memb	No		Inside h	No		No	No treatment history
SA312	3	July	Wet	Summer	2023	Tach Armachiho	Sanja	Hidassie	37.2949	13.0055	Female	19	>15	Urban	Secondary	Student	38.7	Yes	Yes	Yes	No	No	No	No	No	No	PF	PF	48	Low	Trophozoite	Gametocyte negative	Yes	14.3	>12	Yes	RDT positive	First Re	Yes	2024-06-12	Yes/Some	All memb	No		Inside h	No		No	No treatment history
SA313	3	July	Wet	Summer	2023	Tach Armachiho	Sanja	Hidassie	37.2949	13.0055	Female	15	>15	Urban	Primary	Student	38	No	No	Yes	No	No	No	No	No	No	PF	PF	55453	High	Trophozoite	Gametocyte negative	Yes	13.1	>12	Yes	RDT negative	First Re	Yes	>2 Years	Yes/Alwa	All memb	Yes	>6 Month	Inside h	Yes	<1km	No	No treatment history
SA314	3	August	Wet	Summer	2023	Tach Armachiho	Sanja	Hidassie	37.2949	13.0055	Female	18	>15	Urban	Secondary	Student	37.9	Yes	Yes	Yes	No	No	No	No	No	No	PF	PF	2217	Moderate	Trophozoite	Gametocyte negative	Yes	12.8	>12	Yes	RDT negative	First Re	Yes	>2 Years	Yes/Some	All memb	No		Inside h	No		No	No treatment history
SA315	3	August	Wet	Summer	2023	Tach Armachiho	Sanja	Hidassie	37.2949	13.0055	Female	15	>15	Urban	Primary	Student	37	No	No	Yes	No	No	No	No	No	No	PF	PF	17931	High	Trophozoite	Gametocyte negative	Yes	13.2	>12	Yes	RDT positive	First Re	Yes	>2 Years	Yes/Alwa	All memb	No		Inside h	No		Yes	No treatment history
SA316	2	August	Wet	Summer	2023	Tach Armachiho	Sanja	Hidassie	37.2949	13.0055	Male	13	<15	Urban	Primary	Student	38	Yes	Yes	Yes	No	Yes	No	No	No	No	PF	PF	8906	Moderate	Trophozoite	Gametocyte negative	Yes	10	<=12	Yes	RDT positive	First Re	Yes	2024-06-12	Yes/Some	All memb	No		Inside h	No		No	No treatment history
SA317	3	August	Wet	Summer	2023	Tach Armachiho	Sanja	Hidassie	37.2949	13.0055	Male	15	>15	Urban	Primary	Student	39	Yes	Yes	Yes	No	No	No	No	No	No	PF	PF	22243	High	Trophozoite	Gametocyte negative	Yes	14	>12	Yes	RDT positive	First Re	No				No		Inside h	No		No	No treatment history
SA319	3	August	Wet	Summer	2023	Tach Armachiho	Sanja	Hidassie	37.2949	13.0055	Male	23	>15	Urban	Secondary	Student	39.9	Yes	Yes	Yes	No	Yes	No	No	No	No	PF	PF	12497	High	Trophozoite	Gametocyte negative	Yes	13.5	>12	Yes	RDT positive	First Re	Yes	>2 Years	Yes/Alwa	All memb	No		Inside h	No		No	No treatment history
SA320	3	August	Wet	Summer	2023	Tach Armachiho	Sanja	Hidassie	37.2949	13.0055	Female	5	<15	Urban	Unable to read & write	other	38.9	Yes	Yes	Yes	No	No	No	No	No	No	PF	PF	5642	Moderate	Trophozoite	Gametocyte negative	Yes	10.2	<=12	Yes	RDT positive	First Re	Yes	>2 Years	Yes/Alwa	All memb	No		Inside h	No		No	No treatment history
SA325	3	August	Wet	Summer	2023	Tach Armachiho	Sanja	Hidassie	37.2949	13.0055	Male	17	>15	Urban	Primary	Student	39	Yes	Yes	Yes	No	No	No	No	No	No	PF	PF	6000	Moderate	Troph + Gam	Gametocyte positive	Yes	10	<=12	Yes	RDT positive	First Re	Yes	>2 Years	Yes/Alwa	Older ag	No		Inside h	No		No	No treatment history
SA327	3	August	Wet	Summer	2023	Tach Armachiho	Sanja	Hidassie	37.2949	13.0055	Female	5	<15	Urban	Unable to read & write	other	39.3	Yes	No	Yes	No	Yes	No	No	No	No	PF	PF	18800	High	Trophozoite	Gametocyte negative	Yes	10.5	<=12	Yes	RDT negative	First Re	Yes	>2 Years	Yes/Some	All memb	No		Inside h	No		No	No treatment history
SA328	3	August	Wet	Summer	2023	Tach Armachiho	Sanja	Hidassie	37.2949	13.0055	Male	24	>15	Urban	Secondary	Student	37	Yes	Yes	Yes	No	No	No	No	No	No	PF	PF	51	Low	Trophozoite	Gametocyte negative	Yes	11	<=12	Yes	RDT negative	First Re	Yes	>2 Years	Yes/Some	All memb	No		Inside h	No		No	No treatment history
SA329	3	August	Wet	Summer	2023	Tach Armachiho	Sanja	Hidassie	37.2949	13.0055	Female	18	>15	Urban	Secondary	Student	39.4	Yes	Yes	Yes	No	No	No	No	No	No	PF	PF	2000	Moderate	Trophozoite	Gametocyte negative	Yes	13	>12	Yes	RDT negative	First Re	Yes	>2 Years	Yes/Some	Older ag	No		Inside h	No		No	No treatment history
SA333	3	August	Wet	Summer	2023	Tach Armachiho	Sanja	Hidassie	37.2949	13.0055	Female	14	<15	Urban	Primary	Student	38.9	No	No	Yes	No	No	No	Yes	No	No	PF	PF	17600	High	Trophozoite	Gametocyte negative	Yes	11	<=12	Yes	RDT positive	First Re	Yes	>2 Years	Yes/Alwa	All memb	No		Inside h	No		No	No treatment history
SA335	3	August	Wet	Summer	2023	Tach Armachiho	Sanja	Hidassie	37.2949	13.0055	Male	5	<15	Urban	Primary	Student	38	Yes	Yes	Yes	No	Yes	No	No	No	No	PF	PF	74000	High	Trophozoite	Gametocyte negative	Yes	11	<=12	Yes	RDT negative	First Re	Yes	2024-06-12	Yes/Some	All memb	No		Inside h	No		No	No treatment history
SA337	3	August	Wet	Summer	2023	Tach Armachiho	Sanja	Hidassie	37.2949	13.0055	Female	11	<15	Urban	Primary	Student	39.7	Yes	No	Yes	No	No	No	Yes	No	No	PF	PF	13980	High	Trophozoite	Gametocyte negative	Yes	14	>12	Yes	RDT positive	First Re	Yes	>2 Years	Yes/Alwa	All memb	No		Inside h	Yes	>1km	No	No treatment history
SA339	3	September	Wet	Summer	2023	Tach Armachiho	Sanja	Hidassie	37.2949	13.0055	Female	15	>15	Urban	Primary	Student	37	Yes	No	Yes	No	No	No	No	No	No	PF	PF	19704	High	Trophozoite	Gametocyte negative	Yes	14	>12	Yes	RDT positive	First Re	Yes	>2 Years	Yes/Alwa	All memb	No		Inside h	No		No	No treatment history
SA344	3	September	Wet	Summer	2023	Tach Armachiho	Sanja	Hidassie	37.2949	13.0055	Male	6	<15	Urban	Unable to read & write	other	39	Yes	Yes	Yes	No	Yes	No	No	No	No	PF	PF	15688	High	Trophozoite	Gametocyte negative	Yes	11	<=12	Yes	RDT positive	First Re	Yes	>2 Years	Yes/Alwa	All memb	No		Inside h	No		No	No treatment history
SA345	3	September	Wet	Summer	2023	Tach Armachiho	Sanja	Hidassie	37.2949	13.0055	Male	14	<15	Urban	Primary	Student	38	No	Yes	Yes	No	No	No	No	No	No	PF	PF	18252	High	Trophozoite	Gametocyte negative	Yes	15	>12	Yes	RDT positive	First Re	Yes	2024-06-12	Yes/Alwa	All memb	No		Inside h	No		No	No treatment history
SA347	3	September	Wet	Summer	2023	Tach Armachiho	Sanja	Hidassie	37.2949	13.0055	Male	16	>15	Urban	Primary	Student	38	Yes	Yes	Yes	No	No	No	No	No	No	PF	PF	7456	Moderate	Trophozoite	Gametocyte negative	Yes	11	<=12	Yes	RDT positive	First Re	Yes	2024-06-12	Yes/Alwa	All memb	No		Inside h	No		No	No treatment history
SA350	3	September	Wet	Summer	2023	Tach Armachiho	Sanja	Hidassie	37.2949	13.0055	Male	45	>15	Urban	Unable to read & write	Farmer	38.9	No	Yes	Yes	No	No	No	No	No	No	PF	PF	1910	Moderate	Trophozoite	Gametocyte negative	Yes	15.5	>12	Yes	RDT positive	First Re	Yes	12-24 Mo	Yes/Alwa	All memb	No		Inside h	No		No	No treatment history
SA356	3	September	Wet	Summer	2023	Tach Armachiho	Sanja	Hidassie	37.2949	13.0055	Male	23	>15	Urban	Unable to read & write	Farmer	38	No	Yes	Yes	No	No	No	No	No	No	PF	PF	6148	Moderate	Trophozoite	Gametocyte negative	Yes	15	>12	Yes	RDT negative	Abbott	Yes	12-24 Mo	Yes/Some	All memb	No		Inside h	No		No	No treatment history
SA357	3	September	Wet	Summer	2023	Tach Armachiho	Sanja	Hidassie	37.2949	13.0055	Male	19	>15	Urban	Primary	Student	39	No	Yes	Yes	No	No	No	No	No	No	PF	PF	730	Low	Trophozoite	Gametocyte negative	Yes	14.5	>12	Yes	RDT positive	SD bioli	Yes	>2 Years	Yes/Some	All memb	No		Inside h	No		No	No treatment history
SA363	3	September	Wet	Summer	2023	Tach Armachiho	Sanja	Hidassie	37.2949	13.0055	Male	19	>15	Urban	Primary	Student	38	Yes	Yes	Yes	No	No	No	No	No	No	PF	PF	10297	High	Trophozoite	Gametocyte negative	Yes	15	>12	Yes	RDT positive	SD bioli	Yes	2024-06-12	Yes/Some	All memb	No		Inside h	No		No	No treatment history
SA364	3	September	Wet	Summer	2023	Tach Armachiho	Sanja	Hidassie	37.2949	13.0055	Female	15	>15	Urban	Primary	Student	38	Yes	Yes	Yes	No	No	No	No	No	No	PF	PF	23461	High	Trophozoite	Gametocyte negative	Yes	15	>12	Yes	RDT positive	SD bioli	No				No		Inside h	No		No	No treatment history
SA367	3	September	Wet	Summer	2023	Tach Armachiho	Sanja	Hidassie	37.2949	13.0055	Male	23	>15	Urban	Secondary	Student	39.5	No	No	Yes	No	No	No	No	No	No	PF	PF	807	Low	Troph + Gam	Gametocyte positive	Yes	15	>12	Yes	RDT negative	SD bioli	Yes	>2 Years	Yes/Alwa	All memb	No		Inside h	No		No	No treatment history
SA368	3	September	Wet	Summer	2023	Tach Armachiho	Sanja	Hidassie	37.2949	13.0055	Male	15	>15	Urban	Primary	Student	39.5	Yes	No	Yes	No	Yes	No	No	No	No	PF	PF	43	Low	Trophozoite	Gametocyte negative	Yes	13	>12	Yes	RDT positive	SD bioli	Yes	>2 Years	Yes/Alwa	All memb	No		Inside h	No		No	No treatment history
SA370	3	September	Wet	Summer	2023	Tach Armachiho	Sanja	Hidassie	37.2949	13.0055	Male	28	>15	Urban	Unable to read & write	Farmer	38	No	Yes	Yes	No	No	No	No	No	No	PF	PF	1760	Moderate	Trophozoite	Gametocyte negative	Yes	15.8	>12	Yes	RDT negative	SD bioli	Yes	>2 Years	Yes/Alwa	All memb	No		Inside h	No		No	With treatment history
SA371	3	October	Wet	Summer	2023	Tach Armachiho	Sanja	Hidassie	37.2949	13.0055	Male	13	<15	Urban	Primary	Student	39	Yes	Yes	Yes	No	No	No	No	No	No	PF	PF	17910	High	Trophozoite	Gametocyte negative	Yes	12	<=12	Yes	RDT positive	SD bioli	Yes	2024-06-12	Yes/Some	All memb	No		Inside h	Yes	>1km	No	No treatment history
SA372	3	October	Wet	Summer	2023	Tach Armachiho	Sanja	Hidassie	37.2949	13.0055	Male	14	<15	Urban	Primary	Student	39	Yes	Yes	Yes	No	Yes	No	Yes	No	No	PF	PF	16309	High	Trophozoite	Gametocyte negative	Yes	13	>12	Yes	RDT positive	Abbott	No				No		Inside h	No		No	No treatment history
SA373	3	October	Wet	Summer	2023	Tach Armachiho	Sanja	Hidassie	37.2949	13.0055	Male	18	>15	Urban	Secondary	Student	38	No	Yes	Yes	No	No	No	No	No	No	PF	PF	32	Low	Trophozoite	Gametocyte negative	Yes	11	<=12	Yes	RDT positive	Abbott	Yes	2024-06-12	Yes/Alwa	All memb	No		Inside h	No		No	No treatment history
SA374	3	October	Wet	Summer	2023	Tach Armachiho	Sanja	Hidassie	37.2949	13.0055	Female	25	>15	Urban	Primary	Student	39	Yes	Yes	Yes	No	Yes	No	No	No	No	PF	PF	386	Low	Trophozoite	Gametocyte negative	Yes	13.5	>12	Yes	RDT negative	Abbott	No				No		Inside h	No		No	No treatment history
SA375	3	October	Wet	Summer	2023	Tach Armachiho	Sanja	Hidassie	37.2949	13.0055	Male	38	>15	Urban	Unable to read & write	Farmer	38.5	No	Yes	Yes	No	No	No	No	No	No	PF	PF	466	Low	Trophozoite	Gametocyte negative	Yes	15	>12	No			Yes	>2 Years	Yes/Some	All memb	No		Inside h	No		No	No treatment history
SA376	3	October	Wet	Summer	2023	Tach Armachiho	Sanja	Hidassie	37.2949	13.0055	Female	15	>15	Urban	Primary	Student	39	Yes	Yes	Yes	No	No	No	No	No	No	PF	PF	20000	High	Trophozoite	Gametocyte negative	Yes	13	>12	Yes	RDT positive	Abbott	Yes	>2 Years	Yes/Alwa	All memb	No		Inside h	No		No	No treatment history
SA377	3	October	Wet	Summer	2023	Tach Armachiho	Sanja	Hidassie	37.2949	13.0055	Female	18	>15	Urban	Primary	Student	39	Yes	Yes	Yes	No	Yes	No	No	No	No	PF	PF	17623	High	Trophozoite	Gametocyte negative	Yes	13.6	>12	Yes	RDT negative	Abbott	Yes	>2 Years	Yes/Alwa	All memb	No		Inside h	Yes	<1km	No	No treatment history
SA378	3	October	Wet	Summer	2023	Tach Armachiho	Sanja	Hidassie	37.2949	13.0055	Female	28	>15	Urban	Unable to read & write	Farmer	38.7	Yes	Yes	Yes	No	No	No	No	No	No	PF	PF	1942	Moderate	Trophozoite	Gametocyte negative	Yes	14.3	>12	Yes	RDT positive	Abbott	Yes	>2 Years	Yes/Some	All memb	No		Inside h	No		No	No treatment history
SA379	3	October	Wet	Summer	2023	Tach Armachiho	Sanja	Hidassie	37.2949	13.0055	Female	14	<15	Urban	Primary	Student	37.9	No	Yes	Yes	No	No	No	Yes	No	No	PF	PF	76923	High	Trophozoite	Gametocyte negative	Yes	13	>12	Yes	RDT positive	Abbott	Yes	>2 Years	Yes/Alwa	Older ag	No		Inside h	No		No	No treatment history
SA380	3	October	Wet	Summer	2023	Tach Armachiho	Sanja	Hidassie	37.2949	13.0055	Male	18	>15	Urban	Secondary	Student	39.5	Yes	Yes	Yes	No	Yes	No	No	No	No	PF	PF	23654	High	Trophozoite	Gametocyte negative	Yes	14	>12	Yes	RDT positive	First Re	Yes	>2 Years	Yes/Alwa	All memb	No		Inside h	No		No	No treatment history
SA381	3	October	Wet	Summer	2023	Tach Armachiho	Sanja	Hidassie	37.2949	13.0055	Male	20	>15	Urban	Secondary	Student	38.5	No	Yes	Yes	No	No	No	No	No	No	PF	PF	48	Low	Trophozoite	Gametocyte negative	Yes	13.1	>12	Yes	RDT positive	First Re	Yes	>2 Years	Yes/Alwa	All memb	No		Inside h	No		No	No treatment history
SA382	3	October	Wet	Summer	2023	Tach Armachiho	Sanja	Hidassie	37.2949	13.0055	Male	27	>15	Urban	Unable to read & write	Farmer	39.5	Yes	Yes	Yes	No	Yes	No	Yes	No	No	PF	PF	128792	Hyperparasitaemia	Trophozoite	Gametocyte negative	Yes	13.1	>12	Yes	RDT positive	First Re	Yes	>2 Years	Yes/Alwa	All memb	No		Inside h	No		No	No treatment history
SA387	3	October	Wet	Summer	2023	Tach Armachiho	Sanja	Hidassie	37.2949	13.0055	Male	7	<15	Urban	Primary	Student	38	Yes	No	Yes	No	No	No	No	No	No	PF	PF	2164	Moderate	Trophozoite	Gametocyte negative	Yes	13	>12	Yes	RDT positive	SD bioli	Yes	>2 Years	Yes/Alwa	All memb	No		Inside h	No		No	No treatment history
SA389	3	October	Wet	Summer	2023	Tach Armachiho	Sanja	Hidassie	37.2949	13.0055	Female	14	<15	Urban	Primary	Student	38	No	No	Yes	No	No	No	No	No	No	PF	PF	48	Low	Trophozoite	Gametocyte negative	Yes	13.2	>12	Yes	RDT positive	SD bioli	Yes	>2 Years	Yes/Alwa	All memb	No		Inside h	No		No	No treatment history
SA391	3	October	Wet	Summer	2023	Tach Armachiho	Sanja	Hidassie	37.2949	13.0055	Male	20	>15	Urban	Secondary	Student	37.9	No	Yes	Yes	No	No	No	No	No	No	PF	PF	47223	High	Trophozoite	Gametocyte negative	Yes	11.8	<=12	Yes	RDT negative	SD bioli	Yes	>2 Years	Yes/Alwa	All memb	Yes	>6 Month	Inside h	No		No	With treatment history
SA392	2	October	Wet	Summer	2023	Tach Armachiho	Sanja	Hidassie	37.2949	13.0055	Male	27	>15	Rural	Unable to read & write	Farmer	38.8	No	Yes	Yes	No	No	No	No	No	No	PF	PF	9103	Moderate	Trophozoite	Gametocyte negative	Yes	17.5	>12	Yes	RDT positive	SD bioli	Yes	2024-06-12	Yes/Alwa	All memb	No		Inside h	No		No	No treatment history
SA393	3	October	Wet	Summer	2023	Tach Armachiho	Sanja	Hidassie	37.2949	13.0055	Female	18	>15	Urban	Secondary	Student	39	No	Yes	Yes	No	No	No	No	No	No	PF	PF	52	Low	Trophozoite	Gametocyte negative	Yes	12	<=12	Yes	RDT positive	SD bioli	Yes	>2 Years	Yes/Alwa	All memb	No		Inside h	No		No	No treatment history
SA395	3	October	Wet	Summer	2023	Tach Armachiho	Sanja	Hidassie	37.2949	13.0055	Male	70	>15	Rural	Unable to read & write	Farmer	39.5	Yes	Yes	Yes	No	No	No	No	No	No	PF	Neg	0	Low	Trophozoite	Gametocyte negative	Yes	13.4	>12	Yes	RDT negative	SD bioli	Yes	>2 Years	Yes/Alwa	All memb	Yes	>6 Month	Inside h	No		No	No treatment history
SA396	3	October	Wet	Summer	2023	Tach Armachiho	Sanja	Hidassie	37.2949	13.0055	Male	23	>15	Urban	Unable to read & write	Farmer	39.9	Yes	Yes	Yes	No	No	No	Yes	No	No	PF	PF	25074	High	Trophozoite	Gametocyte negative	Yes	15.3	>12	Yes	RDT negative	SD bioli	No				No		Inside h	No		No	No treatment history
SA397	3	October	Wet	Summer	2023	Tach Armachiho	Sanja	Hidassie	37.2949	13.0055	Male	15	>15	Urban	Primary	Student	39	No	No	Yes	No	No	No	No	No	No	PF	PF	136634	Hyperparasitaemia	Trophozoite	Gametocyte negative	Yes	14.4	>12	Yes	RDT positive	SD bioli	Yes	>2 Years	Yes/Some	All memb	No		Inside h	No		No	No treatment history
SA398	3	October	Wet	Summer	2023	Tach Armachiho	Sanja	Hidassie	37.2949	13.0055	Female	18	>15	Urban	Primary	Student	38	No	Yes	Yes	No	No	No	No	No	No	PF	PF	21372	High	Trophozoite	Gametocyte negative	Yes	13	>12	Yes	RDT positive	SD bioli	Yes	>2 Years	Yes/Alwa	Older ag	No		Inside h	No		No	No treatment history
SA400	3	October	Wet	Summer	2023	Tach Armachiho	Sanja	Hidassie	37.2949	13.0055	Male	18	>15	Urban	Primary	Student	37.8	Yes	Yes	Yes	No	No	No	No	No	No	PF	PF	52871	High	Trophozoite	Gametocyte negative	Yes	13.8	>12	Yes	RDT positive	SD bioli	Yes	12-24 Mo	Yes/Some	All memb	No		Inside h	No		Yes	No treatment history
SA402	3	October	Wet	Summer	2023	Tach Armachiho	Sanja	Hidassie	37.2949	13.0055	Male	26	>15	Rural	Primary	Farmer	38	Yes	Yes	Yes	No	No	No	Yes	No	No	PF	PF	48274	High	Trophozoite	Gametocyte negative	Yes	15.8	>12	Yes	RDT negative	First Re	Yes	2024-06-12	Yes/Some	Children	No		Inside h	Yes	<1km	No	No treatment history
GM075	3	November	Wet	Autumn	2022	Gondar Zuria	Maksegnit	Jayira	37.5899	12.3932	Male	40	>15	Rural	Unable to read & write	Farmer	38	Yes	Yes	Yes	No	No	No	No	No	No	PF	PF	16078	High	Trophozoite	Gametocyte negative	Yes	12.5	>12	Yes	RDT negative	First Re	Yes	12-24 Mo	Yes/Some	All memb	No		Inside h	Yes	<1km	Yes	No treatment history
GM085	3	December	Dry	Winter	2022	Gondar Zuria	Maksegnit	Jayira	37.5899	12.3932	Female	35	>15	Rural	Unable to read & write	Farmer	37.2	Yes	Yes	Yes	No	No	No	No	No	No	PF	PF	36320	High	Trophozoite	Gametocyte negative	Yes	11.7	<=12	Yes	RDT positive	SD bioli	Yes	12-24 Mo	Yes/Some	All memb	No		Inside h	Yes	<1km	Yes	No treatment history
GM102	3	December	Dry	Winter	2022	Gondar Zuria	Maksegnit	Jayira	37.5899	12.3932	Male	15	>15	Rural	Primary	Student	38	Yes	Yes	Yes	No	No	No	No	No	No	PF	PF	20381	High	Trophozoite	Gametocyte negative	Yes	12.3	>12	Yes	RDT positive	SD bioli	Yes	12-24 Mo	Yes/Some	All memb	No		Inside h	No		No	No treatment history
GM103	3	December	Dry	Winter	2022	Gondar Zuria	Maksegnit	Jayira	37.5899	12.3932	Female	30	>15	Rural	Unable to read & write	Farmer	38	Yes	Yes	Yes	No	No	No	No	No	No	PF	PF	90200	High	Trophozoite	Gametocyte negative	Yes	10.2	<=12	Yes	RDT negative	SD bioli	Yes	12-24 Mo	Yes/Some	All memb	No		Inside h	No		No	No treatment history
GM106	3	December	Dry	Winter	2022	Gondar Zuria	Maksegnit	Jayira	37.5899	12.3932	Male	41	>15	Rural	Unable to read & write	Farmer	38	Yes	Yes	Yes	No	No	No	No	No	No	PF	PF	21782	High	Trophozoite	Gametocyte negative	Yes	12.7	>12	No			Yes	12-24 Mo	Yes/Some	All memb	No		Inside h	No		No	No treatment history
GM111	3	December	Dry	Winter	2022	Gondar Zuria	Maksegnit	Jayira	37.5899	12.3932	Male	66	>15	Rural	Secondary	Student	38	Yes	Yes	Yes	No	No	No	No	No	No	PF	PF	13538	High	Trophozoite	Gametocyte negative	Yes	14	>12	Yes	RDT negative	First Re	Yes	12-24 Mo	Yes/Some	All memb	No		Inside h	No		No	No treatment history
GM184	3	February	Dry	Winter	2023	Gondar Zuria	Maksegnit	Jayira	37.5899	12.3932	Male	22	>15	Rural	Primary	Student	38.2	Yes	Yes	Yes	No	Yes	No	No	No	No	PF	PF	24400	High	Trophozoite	Gametocyte negative	Yes	14.4	>12	Yes	RDT negative	First Re	Yes	<6 Month	Yes/Some	All memb	No		Inside h	No		No	No treatment history
GM292	3	May	Dry	Spring	2023	Gondar Zuria	Maksegnit	Jayira	37.5899	12.3932	Male	25	>15	Rural	Secondary	Student	38.8	Yes	Yes	Yes	No	No	No	Yes	No	No	PF	PF	18640	High	Trophozoite	Gametocyte negative	Yes	15	>12	No			Yes	2024-06-12	Yes/Some	All memb	No		Inside h	Yes	<1km	Yes	No treatment history
GM302	3	June	Wet	Summer	2023	Gondar Zuria	Maksegnit	Jayira	37.5899	12.3932	Male	14	<15	Rural	Primary	Student	36.5	Yes	Yes	Yes	No	No	No	No	No	No	PF	PF	3652	Moderate	Trophozoite	Gametocyte negative	Yes	14.2	>12	No			Yes	2024-06-12	Yes/Some	All memb	No		Inside h	Yes	<1km	Yes	No treatment history
GM303	3	June	Wet	Summer	2023	Gondar Zuria	Maksegnit	Jayira	37.5899	12.3932	Male	67	>15	Rural	Unable to read & write	Farmer	38.9	Yes	No	Yes	No	No	No	No	No	No	PF	PF	2846	Moderate	Trophozoite	Gametocyte negative	Yes	14.7	>12	No			No				No		Inside h	Yes	<1km	Yes	No treatment history
GM332	3	June	Wet	Summer	2023	Gondar Zuria	Maksegnit	Jayira	37.5899	12.3932	Male	11	<15	Rural	Primary	Student	37.5	Yes	Yes	Yes	No	Yes	No	No	No	No	PF	PF	6567	Moderate	Trophozoite	Gametocyte negative	Yes	8.1	<=12	Yes	RDT negative	First Re	Yes	2024-06-12	Yes/Some	All memb	No		Outside	No		Yes	No treatment history
GM340	3	June	Wet	Summer	2023	Gondar Zuria	Maksegnit	Jayira	37.5899	12.3932	Male	18	>15	Rural	Primary	Student	38	Yes	Yes	Yes	No	Yes	No	No	No	No	PF	PF	21373	High	Trophozoite	Gametocyte negative	Yes	14	>12	Yes	RDT negative	First Re	Yes	2024-06-12	No		No		Outside	No		Yes	No treatment history
GM341	3	June	Wet	Summer	2023	Gondar Zuria	Maksegnit	Jayira	37.5899	12.3932	Male	26	>15	Rural	Secondary	Student	37.8	Yes	Yes	Yes	No	No	No	Yes	No	No	PF	PF	8600	Moderate	Trophozoite	Gametocyte negative	Yes	15.3	>12	Yes	RDT positive	First Re	Yes	2024-06-12	Yes/Some	All memb	No		Outside	No		Yes	With treatment history
GM343	3	June	Wet	Summer	2023	Gondar Zuria	Maksegnit	Jayira	37.5899	12.3932	Male	15	>15	Rural	Primary	Student	37	Yes	Yes	Yes	No	Yes	No	Yes	No	No	PF	PF	16039	High	Trophozoite	Gametocyte negative	Yes	15.7	>12	Yes	RDT positive	First Re	Yes	2024-06-12	Yes/Some	All memb	No		Outside	Yes	<1km	Yes	No treatment history
GM375	3	July	Wet	Summer	2023	Gondar Zuria	Maksegnit	Jayira	37.5899	12.3932	Male	20	>15	Rural	Primary	Daily la	38	Yes	Yes	Yes	No	No	No	No	No	No	PF	PF	32119	High	Trophozoite	Gametocyte negative	Yes	13	>12	Yes	RDT positive	First Re	No				No		Inside h	No		No	No treatment history
GM391	3	August	Wet	Summer	2023	Gondar Zuria	Maksegnit	Jayira	37.5899	12.3932	Male	26	>15	Rural	Primary	Student	38.3	Yes	Yes	Yes	No	No	No	No	No	No	PF	PF	2068	Moderate	Trophozoite	Gametocyte negative	Yes	16.8	>12	Yes	RDT positive	First Re	Yes	12-24 Mo	Yes/Alwa	All memb	No		Outside	No		No	No treatment history
GM398	3	August	Wet	Summer	2023	Gondar Zuria	Maksegnit	Jayira	37.5899	12.3932	Male	24	>15	Rural	Secondary	Student	37.8	Yes	Yes	Yes	No	Yes	No	Yes	No	No	PF	PF	43940	High	Trophozoite	Gametocyte negative	Yes	13.8	>12	Yes	RDT positive	First Re	No				No		Inside h	No		Yes	No treatment history
GM405	3	August	Wet	Summer	2023	Gondar Zuria	Maksegnit	Jayira	37.5899	12.3932	Male	20	>15	Rural	Primary	Student	37.5	Yes	Yes	Yes	No	No	No	No	No	No	PF	PF	1672	Moderate	Troph + Gam	Gametocyte positive	Yes	10.8	<=12	Yes	RDT positive	First Re	No				No		Inside h	No		No	No treatment history
GM414	3	August	Wet	Summer	2023	Gondar Zuria	Maksegnit	Jayira	37.5899	12.3932	Female	18	>15	Rural	Secondary	Student	37	Yes	Yes	Yes	No	Yes	No	No	No	No	PF	PF	3176	Moderate	Trophozoite	Gametocyte negative	Yes	10.3	<=12	Yes	RDT negative	First Re	Yes	2024-06-12	No	All memb	No		Inside h	Yes	>1km	Yes	No treatment history
GM448	3	September	Wet	Autumn	2023	Gondar Zuria	Maksegnit	Jayira	37.5899	12.3932	Female	24	>15	Rural	Unable to read & write	Farmer	38.1	Yes	Yes	Yes	No	Yes	No	No	No	No	PF	PF	24971	High	Trophozoite	Gametocyte negative	Yes	13.1	>12	Yes	RDT positive	First Re	Yes	12-24 Mo	Yes/Some	All memb	No		Inside h	Yes	<1km	Yes	No treatment history
GM450	2	September	Wet	Autumn	2023	Gondar Zuria	Maksegnit	Jayira	37.5899	12.3932	Female	12	<15	Rural	Primary	Student	36.7	Yes	Yes	Yes	No	Yes	No	No	No	No	PF	PF	11089	High	Trophozoite	Gametocyte negative	Yes	13.1	>12	Yes	RDT positive	SD bioli	Yes	12-24 Mo	Yes/Some	All memb	No		Inside h	No		No	No treatment history
GM462	3	October	Wet	Autumn	2023	Gondar Zuria	Maksegnit	Jayira	37.5899	12.3932	Male	16	>15	Rural	Primary	Student	39.1	Yes	Yes	Yes	No	No	No	Yes	No	No	PF	PF	52338	High	Trophozoite	Gametocyte negative	Yes	12.9	>12	Yes	RDT positive	First Re	No				No		Inside h	No		No	No treatment history
GM475	3	October	Wet	Autumn	2023	Gondar Zuria	Maksegnit	Jayira	37.5899	12.3932	Female	50	>15	Rural	Unable to read & write	Farmer	37.2	Yes	Yes	Yes	No	Yes	No	No	No	No	PF	PF	29504	High	Trophozoite	Gametocyte negative	Yes	12.7	>12	Yes	RDT positive	Abbott	Yes	12-24 Mo	Yes/Alwa	All memb	No		Inside h	No		No	No treatment history
GM004	3	November	Wet	Autumn	2022	Gondar Zuria	Maksegnit	Jejabahriginb	37.5027	12.4044	Male	18	>15	Rural	Secondary	Student	38.1	Yes	Yes	Yes	No	No	No	No	No	No	PF	PF	26602	High	Trophozoite	Gametocyte negative	Yes	16	>12	Yes	RDT negative	Abbott	Yes	12-24 Mo	Yes/Some	All memb	No		Inside h	Yes	<1km	Yes	No treatment history
GM008	3	November	Wet	Autumn	2022	Gondar Zuria	Maksegnit	Jejabahriginb	37.5027	12.4044	Female	37	>15	Rural	Unable to read & write	Farmer	38	Yes	Yes	Yes	No	Yes	No	No	No	No	PF	PF	5148	Moderate	Trophozoite	Gametocyte negative	Yes	12.4	>12	Yes	RDT positive	SD bioli	Yes	12-24 Mo	Yes/Some	All memb	No		Inside h	No		Yes	No treatment history
GM016	3	November	Wet	Autumn	2022	Gondar Zuria	Maksegnit	Jejabahriginb	37.5027	12.4044	Male	26	>15	Rural	Unable to read & write	Farmer	38	Yes	Yes	Yes	No	No	No	No	No	No	PF	PF	13077	High	Trophozoite	Gametocyte negative	Yes	15	>12	Yes	RDT negative	First Re	Yes	>2 Years	Yes/Some	Children	No		Inside h	No		Yes	No treatment history
GM046	3	November	Wet	Autumn	2022	Gondar Zuria	Maksegnit	Jejabahriginb	37.5027	12.4044	Male	38	>15	Rural	Unable to read & write	Farmer	38	Yes	Yes	Yes	No	Yes	No	No	No	No	PF	PF	15709	High	Trophozoite	Gametocyte negative	Yes	15.7	>12	Yes	RDT negative	SD bioli	Yes	12-24 Mo	Yes/Some	All memb	No		Inside h	Yes	<1km	Yes	No treatment history
GM050	3	November	Wet	Autumn	2022	Gondar Zuria	Maksegnit	Jejabahriginb	37.5027	12.4044	Male	51	>15	Rural	Unable to read & write	Farmer	38	Yes	Yes	Yes	No	Yes	No	No	No	No	PF	PF	831	Low	Trophozoite	Gametocyte negative	Yes	9.9	<=12	Yes	RDT positive	SD bioli	No				No		Inside h	Yes	<1km	Yes	No treatment history
GM053	3	November	Wet	Autumn	2022	Gondar Zuria	Maksegnit	Jejabahriginb	37.5027	12.4044	Male	18	>15	Rural	Secondary	Student	38	Yes	Yes	Yes	No	Yes	No	Yes	No	No	PF	PF	64478	High	Trophozoite	Gametocyte negative	Yes	14.6	>12	Yes	RDT negative	SD bioli	Yes	<6 Month	Yes/Alwa	All memb	No		Inside h	No		Yes	No treatment history
GM063	3	November	Wet	Autumn	2022	Gondar Zuria	Maksegnit	Jejabahriginb	37.5027	12.4044	Male	20	>15	Rural	Secondary	Student	38.2	Yes	Yes	Yes	No	Yes	No	No	No	No	PF	PF	2602	Moderate	Trophozoite	Gametocyte negative	Yes	14.11	>12	Yes	RDT negative	First Re	Yes	12-24 Mo	Yes/Some	All memb	No		Inside h	Yes	<1km	Yes	No treatment history
GM064	4	November	Wet	Autumn	2022	Gondar Zuria	Maksegnit	Jejabahriginb	37.5027	12.4044	Male	16	>15	Rural	Primary	Student	38	Yes	Yes	Yes	No	Yes	No	No	No	No	PF	PF	1840	Moderate	Trophozoite	Gametocyte negative	Yes	14	>12	Yes	RDT positive	First Re	Yes	12-24 Mo	Yes/Some	All memb	No		Inside h	No		Yes	No treatment history
GM067	2	November	Wet	Autumn	2022	Gondar Zuria	Maksegnit	Jejabahriginb	37.5027	12.4044	Male	47	>15	Rural	Unable to read & write	Farmer	37	Yes	Yes	Yes	No	Yes	No	Yes	No	No	PF	PF	26320	High	Trophozoite	Gametocyte negative	Yes	13.31	>12	Yes	RDT negative	Abbott	Yes	12-24 Mo	Yes/Alwa	Children	No		Outside	Yes	<1km	Yes	No treatment history
GM069	3	November	Wet	Autumn	2022	Gondar Zuria	Maksegnit	Jejabahriginb	37.5027	12.4044	Female	30	>15	Rural	Primary	Farmer	37	Yes	Yes	Yes	No	Yes	No	No	No	No	PF	PF	48317	High	Trophozoite	Gametocyte negative	Yes	13.9	>12	Yes	RDT negative	First Re	Yes	12-24 Mo	Yes/Alwa	All memb	No		Outside	No		Yes	No treatment history
GM073	3	November	Wet	Autumn	2022	Gondar Zuria	Maksegnit	Jejabahriginb	37.5027	12.4044	Male	7	<15	Rural	Primary	Student	36.9	Yes	Yes	Yes	No	No	No	No	No	No	PF	Neg	0	Low	Trophozoite	Gametocyte negative	Yes	13	>12	Yes	RDT negative	First Re	No				No		Inside h	Yes	<1km	Yes	No treatment history
GM074	3	November	Wet	Autumn	2022	Gondar Zuria	Maksegnit	Jejabahriginb	37.5027	12.4044	Female	32	>15	Rural	Unable to read & write	Farmer	37	Yes	Yes	Yes	No	No	No	No	No	No	PF	PF	48	Low	Trophozoite	Gametocyte negative	Yes	14.2	>12	Yes	RDT positive	First Re	Yes	12-24 Mo	Yes/Some	All memb	No		Inside h	Yes	<1km	Yes	No treatment history
GM078	2	November	Wet	Autumn	2022	Gondar Zuria	Maksegnit	Jejabahriginb	37.5027	12.4044	Female	10	<15	Rural	Primary	Student	37	Yes	Yes	Yes	No	Yes	No	Yes	No	No	PF	PF	34941	High	Trophozoite	Gametocyte negative	Yes	10	<=12	No			Yes	12-24 Mo	Yes/Some	All memb	No		Inside h	Yes	<1km	Yes	No treatment history
GM083	3	December	Dry	Winter	2022	Gondar Zuria	Maksegnit	Jejabahriginb	37.5027	12.4044	Male	16	>15	Rural	Primary	Student	37	Yes	Yes	Yes	No	No	No	No	No	No	PF	PF	6305	Moderate	Trophozoite	Gametocyte negative	Yes	14.8	>12	Yes	RDT negative	SD bioli	Yes	12-24 Mo	Yes/Some	All memb	No		Inside h	Yes	<1km	Yes	No treatment history
GM105	3	December	Dry	Winter	2022	Gondar Zuria	Maksegnit	Jejabahriginb	37.5027	12.4044	Male	23	>15	Rural	Secondary	Student	38	Yes	Yes	Yes	No	No	No	No	No	No	PF	PF	16915	High	Trophozoite	Gametocyte negative	Yes	13.5	>12	Yes	RDT negative	First Re	Yes	<6 Month	Yes/Some	All memb	No		Inside h	No		No	No treatment history
GM108	3	December	Dry	Winter	2022	Gondar Zuria	Maksegnit	Jejabahriginb	37.5027	12.4044	Male	32	>15	Rural	Unable to read & write	Farmer	36.5	Yes	Yes	Yes	No	Yes	No	No	No	No	PF	PF	60256	High	Trophozoite	Gametocyte negative	Yes	13.2	>12	Yes	RDT positive	First Re	Yes	12-24 Mo	Yes/Some	All memb	No		Inside h	Yes	<1km	No	No treatment history
GM109	3	December	Dry	Winter	2022	Gondar Zuria	Maksegnit	Jejabahriginb	37.5027	12.4044	Male	21	>15	Rural	Secondary	Student	37.3	Yes	Yes	Yes	No	No	No	No	No	No	PF	PF	20360	High	Trophozoite	Gametocyte negative	Yes	14.5	>12	Yes	RDT positive	First Re	Yes	12-24 Mo	Yes/Some	All memb	No		Outside	No		No	No treatment history
GM110	2	December	Dry	Winter	2022	Gondar Zuria	Maksegnit	Jejabahriginb	37.5027	12.4044	Male	12	<15	Rural	Primary	Student	38	Yes	Yes	Yes	No	No	No	No	No	No	PF	PF	16435	High	Trophozoite	Gametocyte negative	Yes	13	>12	Yes	RDT positive	First Re	Yes	12-24 Mo	Yes/Some	All memb	No		Inside h	No		No	No treatment history
GM137	3	December	Dry	Winter	2022	Gondar Zuria	Maksegnit	Jejabahriginb	37.5027	12.4044	Male	5	<15	Rural	Primary	Student	38	Yes	Yes	Yes	No	No	No	Yes	No	No	PF	PF	42985	High	Trophozoite	Gametocyte negative	Yes	16	>12	Yes	RDT negative	First Re	Yes	12-24 Mo	Yes/Some	All memb	No		Inside h	Yes	<1km	Yes	No treatment history
GM151	3	January	Dry	Winter	2023	Gondar Zuria	Maksegnit	Jejabahriginb	37.5027	12.4044	Female	18	>15	Rural	Secondary	Student	37	Yes	Yes	Yes	No	No	No	No	No	No	PF	PF	8381	Moderate	Troph + Gam	Gametocyte positive	Yes	14.9	>12	Yes	RDT positive	First Re	Yes	<6 Month	Yes/Some	All memb	No		Inside h	Yes	<1km	Yes	With treatment history
GM155	3	January	Dry	Winter	2023	Gondar Zuria	Maksegnit	Jejabahriginb	37.5027	12.4044	Female	48	>15	Rural	Unable to read & write	Farmer	38.1	Yes	Yes	Yes	No	No	No	No	No	No	PF	PF	1453	Moderate	Trophozoite	Gametocyte negative	Yes	14.4	>12	Yes	RDT negative	First Re	Yes	<6 Month	Yes/Alwa	All memb	Yes	<6 Month	Inside h	Yes	<1km	Yes	No treatment history
GM159	2	January	Dry	Winter	2023	Gondar Zuria	Maksegnit	Jejabahriginb	37.5027	12.4044	Male	13	<15	Rural	Primary	Student	36.1	Yes	Yes	Yes	No	No	No	No	No	No	PF	PF	12157	High	Trophozoite	Gametocyte negative	Yes	14.4	>12	Yes	RDT negative	First Re	Yes	<6 Month	Yes/Alwa	All memb	No		Inside h	Yes	>1km	Yes	With treatment history
GM165	3	January	Dry	Winter	2023	Gondar Zuria	Maksegnit	Jejabahriginb	37.5027	12.4044	Female	20	>15	Rural	Secondary	Student	38.1	Yes	Yes	Yes	No	No	No	No	No	No	PF	PF	1267	Moderate	Trophozoite	Gametocyte negative	Yes	10.4	<=12	Yes	RDT positive	First Re	Yes	<6 Month	Yes/Alwa	All memb	Yes	<6 Month	Inside h	Yes	<1km	Yes	No treatment history
GM166	2	January	Dry	Winter	2023	Gondar Zuria	Maksegnit	Jejabahriginb	37.5027	12.4044	Male	5	<15	Rural	Unable to read & write	other	36.7	Yes	Yes	Yes	No	No	No	Yes	No	No	PF	PF	47258	High	Trophozoite	Gametocyte negative	Yes	13.9	>12	Yes	RDT negative	First Re	Yes	<6 Month	Yes/Some	All memb	No		Inside h	Yes	<1km	Yes	No treatment history
GM180	3	February	Dry	Winter	2023	Gondar Zuria	Maksegnit	Jejabahriginb	37.5027	12.4044	Male	30	>15	Rural	Unable to read & write	Farmer	37.1	Yes	Yes	Yes	No	No	No	No	No	No	PF	PF	2000	Moderate	Trophozoite	Gametocyte negative	Yes	13.3	>12	Yes	RDT negative	First Re	Yes	<6 Month	Yes/Some	All memb	No		Inside h	Yes	<1km	Yes	No treatment history
GM195	3	February	Dry	Winter	2023	Gondar Zuria	Maksegnit	Jejabahriginb	37.5027	12.4044	Male	14	<15	Rural	Primary	Student	38.1	Yes	Yes	Yes	No	Yes	No	No	No	No	PF	PF	4057	Moderate	Trophozoite	Gametocyte negative	Yes	13.7	>12	Yes	RDT negative	SD bioli	Yes	<6 Month	Yes/Some	All memb	No		Outside	Yes	<1km	Yes	No treatment history
GM198	3	March	Dry	Spring	2023	Gondar Zuria	Maksegnit	Jejabahriginb	37.5027	12.4044	Female	25	>15	Rural	Unable to read & write	Farmer	38.1	Yes	Yes	Yes	No	Yes	No	No	No	No	PF	PF	5480	Moderate	Trophozoite	Gametocyte negative	Yes	11.8	<=12	Yes	RDT negative	SD bioli	Yes	<6 Month	Yes/Some	All memb	No		Inside h	Yes	<1km	Yes	No treatment history
GM200	2	March	Dry	Spring	2023	Gondar Zuria	Maksegnit	Jejabahriginb	37.5027	12.4044	Male	42	>15	Rural	Primary	Farmer	38	Yes	Yes	Yes	No	No	No	No	No	No	PF	PF	8480	Moderate	Trophozoite	Gametocyte negative	Yes	13.4	>12	Yes	RDT positive	SD bioli	Yes	<6 Month	Yes/Some	All memb	No		Inside h	Yes	<1km	Yes	No treatment history
GM207	2	March	Dry	Spring	2023	Gondar Zuria	Maksegnit	Jejabahriginb	37.5027	12.4044	Male	12	<15	Rural	Primary	Student	37.8	Yes	Yes	Yes	No	No	No	No	No	No	PF	PF	39154	High	Trophozoite	Gametocyte negative	Yes	14	>12	Yes	RDT positive	SD bioli	Yes	<6 Month	No	Older ag	No		Inside h	Yes	<1km	Yes	No treatment history
GM209	3	March	Dry	Spring	2023	Gondar Zuria	Maksegnit	Jejabahriginb	37.5027	12.4044	Male	15	>15	Rural	Primary	Student	37.2	Yes	Yes	Yes	No	No	No	No	No	No	PF	PF	27960	High	Troph + Gam	Gametocyte positive	Yes	14.1	>12	Yes	RDT negative	SD bioli	Yes	2024-06-12	Yes/Some	All memb	No		Inside h	No		Yes	No treatment history
GM213	2	March	Dry	Spring	2023	Gondar Zuria	Maksegnit	Jejabahriginb	37.5027	12.4044	Male	55	>15	Rural	Unable to read & write	Farmer	37.8	Yes	Yes	Yes	No	No	Yes	No	No	No	PF	PF	1240	Moderate	Trophozoite	Gametocyte negative	Yes	12.7	>12	Yes	RDT negative	SD bioli	Yes	<6 Month	Yes/Some	All memb	No		Inside h	Yes	<1km	Yes	No treatment history
GM218	2	March	Dry	Spring	2023	Gondar Zuria	Maksegnit	Jejabahriginb	37.5027	12.4044	Male	70	>15	Rural	Unable to read & write	Farmer	38	Yes	Yes	Yes	No	Yes	No	No	No	No	PF	PF	83485	High	Trophozoite	Gametocyte negative	Yes	16.7	>12	Yes	RDT negative	SD bioli	Yes	2024-06-12	Yes/Alwa	All memb	No		Outside	No		Yes	No treatment history
GM223	3	April	Dry	Spring	2023	Gondar Zuria	Maksegnit	Jejabahriginb	37.5027	12.4044	Male	28	>15	Rural	Unable to read & write	Farmer	38	Yes	Yes	Yes	No	Yes	No	No	No	No	PF	PF	2823	Moderate	Trophozoite	Gametocyte negative	Yes	11.9	<=12	Yes	RDT negative	First Re	No				No		Inside h	No		Yes	No treatment history
GM224	3	April	Dry	Spring	2023	Gondar Zuria	Maksegnit	Jejabahriginb	37.5027	12.4044	Female	30	>15	Rural	Unable to read & write	Farmer	38.3	Yes	Yes	Yes	No	Yes	No	No	No	No	PF	PF	34320	High	Trophozoite	Gametocyte negative	Yes	12.5	>12	Yes	RDT positive	First Re	Yes	2024-06-12	Yes/Some	All memb	Yes	>6 Month	Inside h	No		No	No treatment history
GM227	3	April	Dry	Spring	2023	Gondar Zuria	Maksegnit	Jejabahriginb	37.5027	12.4044	Female	60	>15	Rural	Unable to read & write	Farmer	38	Yes	Yes	Yes	No	Yes	No	No	No	No	PF	PF	10840	High	Trophozoite	Gametocyte negative	Yes	12.5	>12	Yes	RDT positive	First Re	Yes	2024-06-12	Yes/Some	All memb	No		Inside h	No		Yes	No treatment history
GM231	2	May	Dry	Spring	2023	Gondar Zuria	Maksegnit	Jejabahriginb	37.5027	12.4044	Male	13	<15	Rural	Primary	Student	37.2	Yes	Yes	Yes	No	No	No	No	No	No	PF	PF	9160	Moderate	Trophozoite	Gametocyte negative	Yes	17.6	>12	Yes	RDT positive	First Re	Yes	2024-06-12	Yes/Some	All memb	No		Outside	No		Yes	No treatment history
GM234	2	May	Dry	Spring	2023	Gondar Zuria	Maksegnit	Jejabahriginb	37.5027	12.4044	Female	42	>15	Rural	Unable to read & write	Daily la	38	Yes	Yes	Yes	No	No	No	No	No	No	PF	PF	8152	Moderate	Trophozoite	Gametocyte negative	Yes	13.7	>12	Yes	RDT positive	First Re	Yes	2024-06-12	Yes/Some	All memb	No		Inside h	No		Yes	With treatment history
GM238	3	May	Dry	Spring	2023	Gondar Zuria	Maksegnit	Jejabahriginb	37.5027	12.4044	Female	26	>15	Urban	College	Student	37.1	Yes	Yes	Yes	No	Yes	No	Yes	No	No	PF	PF	8838	Moderate	Troph + Gam	Gametocyte positive	Yes	9.8	<=12	Yes	RDT positive	First Re	Yes	2024-06-12	Yes/Some	All memb	No		Inside h	No		Yes	No treatment history
GM241	3	May	Dry	Spring	2023	Gondar Zuria	Maksegnit	Jejabahriginb	37.5027	12.4044	Male	10	<15	Rural	Primary	Student	37	Yes	Yes	Yes	No	Yes	No	Yes	No	No	PF	PF	14020	High	Trophozoite	Gametocyte negative	Yes	12	<=12	Yes	RDT positive	First Re	Yes	2024-06-12	Yes/Some	All memb	No		Inside h	No		Yes	No treatment history
GM247	3	May	Dry	Spring	2023	Gondar Zuria	Maksegnit	Jejabahriginb	37.5027	12.4044	Male	18	>15	Rural	Secondary	Student	37.6	Yes	Yes	Yes	No	Yes	No	Yes	No	No	PF	PF	20471	High	Trophozoite	Gametocyte negative	Yes	13.9	>12	Yes	RDT positive	First Re	No				No		Inside h	Yes	>1km	Yes	No treatment history
GM252	3	May	Dry	Spring	2023	Gondar Zuria	Maksegnit	Jejabahriginb	37.5027	12.4044	Male	19	>15	Rural	Secondary	Student	37.4	Yes	Yes	Yes	No	Yes	No	No	No	No	PF	PF	29680	High	Trophozoite	Gametocyte negative	Yes	15	>12	Yes	RDT positive	First Re	No				No		Inside h	No		Yes	No treatment history
GM253	3	May	Dry	Spring	2023	Gondar Zuria	Maksegnit	Jejabahriginb	37.5027	12.4044	Female	13	<15	Rural	Primary	Student	38	Yes	Yes	Yes	No	No	No	No	No	No	PF	PF	29149	High	Trophozoite	Gametocyte negative	Yes	12.4	>12	Yes	RDT negative	First Re	Yes	2024-06-12	Yes/Alwa	All memb	No		Inside h	Yes	<1km	Yes	No treatment history
GM256	3	May	Dry	Spring	2023	Gondar Zuria	Maksegnit	Jejabahriginb	37.5027	12.4044	Female	35	>15	Rural	Unable to read & write	Farmer	38.2	Yes	Yes	Yes	No	No	No	Yes	No	No	PF	PF	12271	High	Trophozoite	Gametocyte negative	Yes	14.5	>12	Yes	RDT positive	First Re	Yes	12-24 Mo	Yes/Some	All memb	No		Inside h	No		Yes	No treatment history
GM259	3	May	Dry	Spring	2023	Gondar Zuria	Maksegnit	Jejabahriginb	37.5027	12.4044	Female	12	<15	Rural	Primary	Student	38	Yes	Yes	Yes	No	No	No	No	No	No	PF	PF	29833	High	Trophozoite	Gametocyte negative	Yes	12.4	>12	Yes	RDT negative	First Re	Yes	12-24 Mo	Yes/Some	All memb	No		Inside h	No		Yes	No treatment history
GM260	3	May	Dry	Spring	2023	Gondar Zuria	Maksegnit	Jejabahriginb	37.5027	12.4044	Male	20	>15	Rural	Secondary	Student	37	Yes	Yes	Yes	No	Yes	No	No	No	No	PF	PF	14178	High	Trophozoite	Gametocyte negative	Yes	13.5	>12	Yes	RDT positive	First Re	Yes	2024-06-12	Yes/Some	All memb	No		Inside h	Yes	>1km	Yes	No treatment history
GM262	3	May	Dry	Spring	2023	Gondar Zuria	Maksegnit	Jejabahriginb	37.5027	12.4044	Male	12	<15	Rural	Primary	Student	38	Yes	Yes	Yes	No	Yes	No	No	No	No	PF	PF	2101	Moderate	Trophozoite	Gametocyte negative	Yes	10.2	<=12	Yes	RDT negative	First Re	No				No		Inside h	No		Yes	With treatment history
GM268	2	May	Dry	Spring	2023	Gondar Zuria	Maksegnit	Jejabahriginb	37.5027	12.4044	Male	15	>15	Urban	Primary	Student	38	Yes	Yes	Yes	No	Yes	No	No	No	No	PF	PF	8920	Moderate	Trophozoite	Gametocyte negative	Yes	15.5	>12	Yes	RDT negative	First Re	Yes	2024-06-12	Yes/Some	Older ag	No		Inside h	No		Yes	No treatment history
GM273	3	May	Dry	Spring	2023	Gondar Zuria	Maksegnit	Jejabahriginb	37.5027	12.4044	Female	40	>15	Rural	Unable to read & write	Farmer	37.3	Yes	Yes	Yes	No	No	No	No	No	No	PF	PF	1923	Moderate	Trophozoite	Gametocyte negative	Yes	14.8	>12	Yes	RDT negative	First Re	No				No		Inside h	No		Yes	No treatment history
GM276	3	May	Dry	Spring	2023	Gondar Zuria	Maksegnit	Jejabahriginb	37.5027	12.4044	Female	30	>15	Rural	Primary	Student	38	Yes	Yes	Yes	No	No	No	No	No	No	PF	PF	21200	High	Trophozoite	Gametocyte negative	Yes	14.3	>12	Yes	RDT positive	First Re	Yes	<6 Month	Yes/Some	All memb	No		Outside	Yes	<1km	Yes	No treatment history
GM283	3	May	Dry	Spring	2023	Gondar Zuria	Maksegnit	Jejabahriginb	37.5027	12.4044	Female	25	>15	Rural	Primary	Student	37	Yes	Yes	Yes	No	No	No	No	No	No	PF	PF	25000	High	Trophozoite	Gametocyte negative	Yes	11	<=12	No			Yes	2024-06-12	Yes/Some	All memb	No		Outside	Yes	>1km	Yes	No treatment history
GM287	3	May	Dry	Spring	2023	Gondar Zuria	Maksegnit	Jejabahriginb	37.5027	12.4044	Male	26	>15	Rural	Primary	Farmer	36.9	Yes	Yes	Yes	No	No	No	No	No	No	PF	PF	8752	Moderate	Trophozoite	Gametocyte negative	Yes	17.2	>12	No			Yes	2024-06-12	Yes/Some	All memb	No		Inside h	No		Yes	No treatment history
GM295	3	June	Wet	Summer	2023	Gondar Zuria	Maksegnit	Jejabahriginb	37.5027	12.4044	Male	14	<15	Rural	Primary	Student	38.1	Yes	Yes	Yes	No	No	No	No	No	No	PF	PF	17608	High	Trophozoite	Gametocyte negative	Yes	13.5	>12	No			No				No		Inside h	Yes	<1km	Yes	No treatment history
GM296	3	June	Wet	Summer	2023	Gondar Zuria	Maksegnit	Jejabahriginb	37.5027	12.4044	Male	20	>15	Rural	Secondary	Student	38.1	Yes	Yes	Yes	No	No	No	No	No	No	PF	PF	12832	High	Trophozoite	Gametocyte negative	Yes	13.1	>12	No			Yes	2024-06-12	Yes/Some	All memb	No		Inside h	Yes	<1km	Yes	No treatment history
GM307	3	June	Wet	Summer	2023	Gondar Zuria	Maksegnit	Jejabahriginb	37.5027	12.4044	Male	20	>15	Rural	Primary	Farmer	37.4	Yes	Yes	Yes	No	No	No	No	No	No	PF	PF	53703	High	Trophozoite	Gametocyte negative	Yes	18.7	>12	No			No				No		Inside h	Yes	<1km	Yes	No treatment history
GM312	3	June	Wet	Summer	2023	Gondar Zuria	Maksegnit	Jejabahriginb	37.5027	12.4044	Female	11	<15	Rural	Primary	Student	38.5	Yes	Yes	Yes	No	No	No	No	No	No	PF	PF	23801	High	Trophozoite	Gametocyte negative	Yes	12.5	>12	No			Yes	2024-06-12	Yes/Some	All memb	No		Inside h	No		Yes	No treatment history
GM321	3	June	Wet	Summer	2023	Gondar Zuria	Maksegnit	Jejabahriginb	37.5027	12.4044	Male	18	>15	Rural	Secondary	Student	38.5	Yes	Yes	Yes	No	No	No	No	No	No	PF	PF	65436	High	Trophozoite	Gametocyte negative	Yes	15.3	>12	Yes	RDT negative	Abbott	Yes	12-24 Mo	Yes/Some	All memb	No		Inside h	No		No	No treatment history
GM323	2	June	Wet	Summer	2023	Gondar Zuria	Maksegnit	Jejabahriginb	37.5027	12.4044	Female	4	<15	Rural	Unable to read & write	other	38.6	No data	No Data	No data	No	No	No	No	No	No	PF	PF	49655	High	Trophozoite	Gametocyte negative	Yes	16.1	>12	Yes	RDT positive	SD bioli	Yes	12-24 Mo	Yes/Alwa	All memb	No		Inside h	Yes	<1km	Yes	No treatment history
GM331	3	June	Wet	Summer	2023	Gondar Zuria	Maksegnit	Jejabahriginb	37.5027	12.4044	Male	30	>15	Rural	Unable to read & write	Daily la	38	Yes	Yes	Yes	No	Yes	No	No	No	No	PF	PF	28627	High	Trophozoite	Gametocyte negative	Yes	13.4	>12	Yes	RDT negative	First Re	Yes	2024-06-12	Yes/Alwa	All memb	No		Outside	No		Yes	With treatment history
GM363	3	July	Wet	Summer	2023	Gondar Zuria	Maksegnit	Jejabahriginb	37.5027	12.4044	Male	26	>15	Rural	Unable to read & write	Farmer	38	Yes	Yes	Yes	No	Yes	No	No	No	No	PF	PF	12277	High	Trophozoite	Gametocyte negative	Yes	10	<=12	Yes	RDT negative	First Re	Yes	2024-06-12	Yes/Some	All memb	No		Inside h	No		No	No treatment history
GM381	3	July	Wet	Summer	2023	Gondar Zuria	Maksegnit	Jejabahriginb	37.5027	12.4044	Male	18	>15	Rural	Secondary	Student	36.9	Yes	Yes	Yes	No	Yes	No	No	No	No	PF	PF	3083	Moderate	Trophozoite	Gametocyte negative	Yes	12	<=12	Yes	RDT positive	First Re	No				No		Inside h	No		Yes	No treatment history
GM383	3	July	Wet	Summer	2023	Gondar Zuria	Maksegnit	Jejabahriginb	37.5027	12.4044	Female	18	>15	Rural	Primary	Student	37.5	Yes	Yes	Yes	No	Yes	No	No	No	No	PF	PF	12115	High	Trophozoite	Gametocyte negative	Yes	11.6	<=12	Yes	RDT positive	First Re	No				No		Inside h	No		No	No treatment history
GM418	3	August	Wet	Summer	2023	Gondar Zuria	Maksegnit	Jejabahriginb	37.5027	12.4044	Male	25	>15	Rural	College	Governme	37.8	Yes	Yes	Yes	No	No	No	No	No	No	PF	PF	2455	Moderate	Trophozoite	Gametocyte negative	Yes	13.3	>12	Yes	RDT positive	First Re	Yes	2024-06-12	Yes/Some	All memb	Yes	>6 Month	Outside	Yes	>1km	Yes	No treatment history
GM425	3	September	Wet	Autumn	2023	Gondar Zuria	Maksegnit	Jejabahriginb	37.5027	12.4044	Male	17	>15	Urban	Secondary	Student	37.5	Yes	Yes	No	No	Yes	No	No	No	No	PF	PF	29686	High	Trophozoite	Gametocyte negative	Yes	17.4	>12	Yes	RDT negative	First Re	Yes	>2 Years	No	Older ag	No		Inside h	Yes	>1km	Yes	No treatment history
GM426	3	September	Wet	Autumn	2023	Gondar Zuria	Maksegnit	Jejabahriginb	37.5027	12.4044	Male	11	<15	Rural	Primary	Student	38	Yes	Yes	Yes	No	No	No	No	No	No	PF	PF	56976	High	Trophozoite	Gametocyte negative	Yes	14.7	>12	Yes	RDT positive	First Re	No				No		Inside h	No		No	No treatment history
GM428	3	September	Wet	Autumn	2023	Gondar Zuria	Maksegnit	Jejabahriginb	37.5027	12.4044	Male	13	<15	Rural	Primary	Student	38.2	Yes	Yes	Yes	No	No	No	No	No	No	PF	PF	5921	Moderate	Trophozoite	Gametocyte negative	Yes	11	<=12	Yes	RDT positive	First Re	Yes	12-24 Mo	Yes/Some	All memb	No		Inside h	No		No	No treatment history
GM434	3	September	Wet	Autumn	2023	Gondar Zuria	Maksegnit	Jejabahriginb	37.5027	12.4044	Male	13	<15	Rural	Primary	Student	37.6	Yes	Yes	Yes	No	Yes	No	No	No	No	PF	PF	12453	High	Trophozoite	Gametocyte negative	Yes	12.3	>12	Yes	RDT negative	First Re	Yes	12-24 Mo	Yes/Some	All memb	No		Inside h	No		Yes	No treatment history
GM436	3	September	Wet	Autumn	2023	Gondar Zuria	Maksegnit	Jejabahriginb	37.5027	12.4044	Male	6	<15	Rural	Primary	Student	38.3	Yes	Yes	Yes	No	Yes	No	Yes	No	No	PF	PF	51707	High	Trophozoite	Gametocyte negative	Yes	12.3	>12	Yes	RDT positive	First Re	Yes	12-24 Mo	Yes/Some	Children	No		Inside h	No		Yes	With treatment history
GM440	2	September	Wet	Autumn	2023	Gondar Zuria	Maksegnit	Jejabahriginb	37.5027	12.4044	Male	59	>15	Rural	Unable to read & write	Farmer	36.6	Yes	Yes	Yes	No	Yes	No	No	No	No	PF	PF	47346	High	Trophozoite	Gametocyte negative	Yes	14.9	>12	Yes	RDT negative	First Re	Yes	2024-06-12	Yes/Alwa	All memb	Yes	>6 Month	Inside h	Yes	<1km	Yes	No treatment history
GM444	3	September	Wet	Autumn	2023	Gondar Zuria	Maksegnit	Jejabahriginb	37.5027	12.4044	Male	25	>15	Rural	Unable to read & write	Farmer	38.5	Yes	Yes	Yes	No	Yes	No	Yes	No	No	PF	PF	51456	High	Trophozoite	Gametocyte negative	Yes	14.5	>12	Yes	RDT positive	First Re	Yes	12-24 Mo	Yes/Some	All memb	No		Inside h	No		Yes	No treatment history
GM445	3	September	Wet	Autumn	2023	Gondar Zuria	Maksegnit	Jejabahriginb	37.5027	12.4044	Male	18	>15	Rural	Secondary	Student	38.3	Yes	Yes	Yes	No	No	No	No	No	No	PF	PF	15721	High	Trophozoite	Gametocyte negative	Yes	17.6	>12	No			Yes	2024-06-12	Yes/Some	All memb	Yes	>6 Month	Inside h	Yes	<1km	Yes	No treatment history
GM454	3	September	Wet	Autumn	2023	Gondar Zuria	Maksegnit	Jejabahriginb	37.5027	12.4044	Male	18	>15	Rural	Primary	Student	36.9	Yes	Yes	Yes	No	No	No	No	No	No	PF	PF	3707	Moderate	Trophozoite	Gametocyte negative	Yes	16.4	>12	Yes	RDT positive	SD bioli	Yes	12-24 Mo	Yes/Some	All memb	No		Inside h	Yes	<1km	Yes	No treatment history
GM470	3	October	Wet	Autumn	2023	Gondar Zuria	Maksegnit	Jejabahriginb	37.5027	12.4044	Male	45	>15	Rural	Unable to read & write	Farmer	37.2	Yes	Yes	Yes	No	Yes	No	No	No	No	PF	PF	2431	Moderate	Trophozoite	Gametocyte negative	Yes	14.4	>12	Yes	RDT positive	Abbott	Yes	12-24 Mo	Yes/Alwa	All memb	No		Inside h	No		No	No treatment history
GM471	3	October	Wet	Autumn	2023	Gondar Zuria	Maksegnit	Jejabahriginb	37.5027	12.4044	Female	12	<15	Rural	Primary	Student	36.3	Yes	Yes	Yes	No	Yes	No	No	No	No	PF	PF	32669	High	Trophozoite	Gametocyte negative	Yes	11.4	<=12	Yes	RDT negative	Abbott	Yes	12-24 Mo	Yes/Alwa	All memb	No		Inside h	No		Yes	No treatment history
GM472	2	October	Wet	Autumn	2023	Gondar Zuria	Maksegnit	Jejabahriginb	37.5027	12.4044	Male	12	<15	Rural	Primary	Student	37.1	Yes	Yes	Yes	No	No	No	No	No	No	PF	PF	9861	Moderate	Trophozoite	Gametocyte negative	Yes	13.3	>12	Yes	RDT negative	Abbott	Yes	12-24 Mo	Yes/Alwa	All memb	No		Inside h	No		No	No treatment history
GM484	3	October	Wet	Autumn	2023	Gondar Zuria	Maksegnit	Jejabahriginb	37.5027	12.4044	Male	50	>15	Rural	Unable to read & write	Farmer	38.8	Yes	Yes	Yes	No	Yes	No	No	No	No	PF	PF	3176	Moderate	Trophozoite	Gametocyte negative	Yes	12.8	>12	Yes	RDT positive	Abbott	Yes	12-24 Mo	Yes/Alwa	All memb	No		Inside h	No		No	No treatment history
GM485	2	October	Wet	Autumn	2023	Gondar Zuria	Maksegnit	Jejabahriginb	37.5027	12.4044	Male	26	>15	Rural	Unable to read & write	Farmer	38.3	Yes	Yes	Yes	No	No	No	No	No	No	PF	PF	16435	High	Trophozoite	Gametocyte negative	Yes	12.2	>12	Yes	RDT negative	Abbott	Yes	12-24 Mo	Yes/Some	All memb	No		Inside h	Yes	>1km	Yes	No treatment history
GM486	3	October	Wet	Autumn	2023	Gondar Zuria	Maksegnit	Jejabahriginb	37.5027	12.4044	Male	6	<15	Rural	Primary	Student	37.2	Yes	Yes	Yes	No	No	No	No	No	No	PF	PF	6266	Moderate	Trophozoite	Gametocyte negative	Yes	14.2	>12	Yes	RDT negative	Abbott	Yes	12-24 Mo	Yes/Some	All memb	No		Inside h	No		Yes	No treatment history
GM487	2	October	Wet	Autumn	2023	Gondar Zuria	Maksegnit	Jejabahriginb	37.5027	12.4044	Male	19	>15	Rural	Secondary	Student	38.1	Yes	Yes	Yes	No	No	No	Yes	No	No	PF	PF	55500	High	Trophozoite	Gametocyte negative	Yes	14.5	>12	Yes	RDT negative	Abbott	Yes	12-24 Mo	Yes/Alwa	All memb	No		Inside h	Yes	>1km	Yes	No treatment history
GM489	3	October	Wet	Autumn	2023	Gondar Zuria	Maksegnit	Jejabahriginb	37.5027	12.4044	Female	12	<15	Rural	Primary	Student	37	Yes	Yes	Yes	No	Yes	No	No	No	No	PF	PF	46660	High	Trophozoite	Gametocyte negative	Yes	14.7	>12	Yes	RDT negative	Abbott	Yes	12-24 Mo	Yes/Some	All memb	No		Inside h	No		No	No treatment history
GM490	3	October	Wet	Autumn	2023	Gondar Zuria	Maksegnit	Jejabahriginb	37.5027	12.4044	Female	14	<15	Rural	Primary	Student	38.1	Yes	Yes	Yes	No	Yes	No	No	No	No	PF	PF	2458	Moderate	Trophozoite	Gametocyte negative	Yes	13.5	>12	Yes	RDT positive	Abbott	Yes	12-24 Mo	Yes/Some	All memb	No		Inside h	No		Yes	No treatment history
GM493	2	October	Wet	Autumn	2023	Gondar Zuria	Maksegnit	Jejabahriginb	37.5027	12.4044	Male	9	<15	Rural	Primary	Student	37.5	Yes	Yes	Yes	No	No	No	No	No	No	PF	PF	23464	High	Trophozoite	Gametocyte negative	Yes	12.1	>12	Yes	RDT positive	Abbott	Yes	12-24 Mo	Yes/Some	All memb	No		Inside h	No		Yes	No treatment history
GM494	3	October	Wet	Autumn	2023	Gondar Zuria	Maksegnit	Jejabahriginb	37.5027	12.4044	Female	14	<15	Rural	Primary	Student	37	Yes	Yes	Yes	No	No	No	No	No	No	PF	PF	123360	Hyperparasitaemia	Trophozoite	Gametocyte negative	Yes	12	<=12	Yes	RDT positive	Abbott	Yes	12-24 Mo	Yes/Alwa	All memb	No		Inside h	No		Yes	No treatment history
GM498	3	October	Wet	Autumn	2023	Gondar Zuria	Maksegnit	Jejabahriginb	37.5027	12.4044	Male	25	>15	Rural	Secondary	Student	37	Yes	Yes	Yes	No	No	No	No	No	No	PF	PF	96941	High	Trophozoite	Gametocyte negative	Yes	13	>12	Yes	RDT positive	Abbott	Yes	12-24 Mo	Yes/Alwa	All memb	No		Inside h	No		No	No treatment history
SA161	3	December	Dry	Winter	2022	Tach Armachiho	Sanja	Jingr	37.4254	13.0323	Male	29	>15	Rural	Unable to read & write	Farmer	39	Yes	Yes	Yes	No	Yes	No	No	No	No	PF	PF	288	Low	Troph + Gam	Gametocyte positive	Yes	15	>12	Yes	RDT negative	First Re	No				Yes	<6 Month	Inside h	No		No	No treatment history
SA318	3	August	Wet	Summer	2023	Tach Armachiho	Sanja	Jingr	37.4254	13.0323	Female	10	<15	Rural	Primary	Student	39	Yes	Yes	Yes	No	Yes	No	No	No	No	PF	PF	4313	Moderate	Trophozoite	Gametocyte negative	Yes	12.6	>12	Yes	RDT negative	First Re	Yes	>2 Years	Yes/Alwa	All memb	Yes	>6 Month	Inside h	Yes	<1km	No	No treatment history
SA016	3	November	Wet	Autumn	2022	Tach Armachiho	Sanja	Kenbew	37.3159	12.9502	Male	8	<15	Urban	Primary	Student	37	Yes	Yes	Yes	No	Yes	No	No	No	No	PF	PF+PV	8199	Moderate	Troph + Gam	Gametocyte positive	Yes	11.7	<=12	No			No				No		Inside h	No		Yes	No treatment history
SA027	3	November	Wet	Autumn	2022	Tach Armachiho	Sanja	Kenbew	37.3159	12.9502	Female	15	>15	Rural	Secondary	Student	37.6	Yes	Yes	Yes	No	No	No	No	No	No	PF	PF	9030	Moderate	Trophozoite	Gametocyte negative	Yes	10.2	<=12	Yes	RDT positive	First Re	No				No		Inside h	No		Yes	No treatment history
SA032	3	November	Wet	Autumn	2022	Tach Armachiho	Sanja	Kenbew	37.3159	12.9502	Female	18	>15	Rural	Secondary	Student	38	No	Yes	Yes	No	No	No	No	No	No	PF	PF	7311	Moderate	Trophozoite	Gametocyte negative	Yes	13.2	>12	Yes	RDT positive	SD bioli	Yes	<6 Month	Yes/Some	Children	No		Inside h	No		No	No treatment history
SA034	3	November	Wet	Autumn	2022	Tach Armachiho	Sanja	Kenbew	37.3159	12.9502	Male	29	>15	Rural	Primary	Farmer	39	No	Yes	Yes	No	No	No	No	No	No	PF	PF	2200	Moderate	Trophozoite	Gametocyte negative	Yes	15	>12	Yes	RDT positive	SD bioli	Yes	2024-06-12	Yes/Some	All memb	No		Outside	No		Yes	No treatment history
SA037	3	November	Wet	Autumn	2022	Tach Armachiho	Sanja	Kenbew	37.3159	12.9502	Female	30	>15	Rural	Primary	Farmer	37	Yes	Yes	Yes	No	No	No	Yes	No	No	PF	PF	5400	Moderate	Trophozoite	Gametocyte negative	Yes	10	<=12	Yes	RDT positive	SD bioli	Yes	>2 Years	Yes/Alwa	Older ag	No		Inside h	No		No	With treatment history
SA049	3	November	Wet	Autumn	2022	Tach Armachiho	Sanja	Kenbew	37.3159	12.9502	Male	23	>15	Rural	Primary	Farmer	36	No	No	Yes	No	No	No	No	No	No	PF	PF	3400	Moderate	Trophozoite	Gametocyte negative	Yes	14.3	>12	Yes	RDT positive	SD bioli	No				No		Outside	No		No	No treatment history
SA052	3	November	Wet	Autumn	2022	Tach Armachiho	Sanja	Kenbew	37.3159	12.9502	Male	6	<15	Rural	Unable to read & write	other	37	Yes	Yes	Yes	No	No	No	No	No	No	PF	PF	8885	Moderate	Trophozoite	Gametocyte negative	Yes	12.3	>12	Yes	RDT positive	First Re	No				No		Inside h	No		Yes	No treatment history
SA055	3	November	Wet	Autumn	2022	Tach Armachiho	Sanja	Kenbew	37.3159	12.9502	Female	26	>15	Rural	Primary	Farmer	37	Yes	Yes	Yes	No	Yes	No	No	No	No	PF	PF	14686	High	Trophozoite	Gametocyte negative	Yes	9.6	<=12	Yes	RDT positive	First Re	Yes	>2 Years	Yes/Alwa	All memb	No		Inside h	No		Yes	With treatment history
SA060	3	November	Wet	Autumn	2022	Tach Armachiho	Sanja	Kenbew	37.3159	12.9502	Female	17	>15	Urban	Secondary	Student	38	No	Yes	Yes	No	No	No	No	No	No	PF	PF	1760	Moderate	Trophozoite	Gametocyte negative	Yes	14	>12	Yes	RDT positive	SD bioli	No				No		Inside h	No		No	No treatment history
SA067	3	November	Wet	Autumn	2022	Tach Armachiho	Sanja	Kenbew	37.3159	12.9502	Male	15	>15	Rural	Primary	Farmer	38	No	Yes	Yes	No	No	No	No	No	No	PF	PF+PV	30600	High	Troph + Gam	Gametocyte positive	Yes	15	>12	Yes	RDT positive	First Re	Yes	2024-06-12	Yes/Some	All memb	No		Inside h	No		No	No treatment history
SA080	3	November	Wet	Autumn	2022	Tach Armachiho	Sanja	Kenbew	37.3159	12.9502	Female	16	>15	Rural	Primary	Student	38.1	Yes	Yes	Yes	No	No	No	No	No	No	PF	PF	320	Low	Trophozoite	Gametocyte negative	Yes	12.3	>12	Yes	RDT positive	First Re	Yes	12-24 Mo	Yes/Some	All memb	No		Inside h	Yes	<1km	Yes	No treatment history
SA093	3	December	Dry	Winter	2022	Tach Armachiho	Sanja	Kenbew	37.3159	12.9502	Female	12	<15	Rural	Primary	Student	36	Yes	Yes	Yes	No	Yes	No	No	No	No	PF	PF	8932	Moderate	Trophozoite	Gametocyte negative	Yes	13	>12	Yes	RDT positive	First Re	Yes	>2 Years	Yes/Some	Older ag	Yes	>6 Month	Inside h	No		Yes	No treatment history
SA105	3	December	Dry	Winter	2022	Tach Armachiho	Sanja	Kenbew	37.3159	12.9502	Male	6	<15	Rural	Unable to read & write	other	37.6	Yes	Yes	Yes	No	Yes	No	No	No	No	PF	PF	5771	Moderate	Trophozoite	Gametocyte negative	Yes	8.6	<=12	Yes	RDT positive	First Re	Yes	>2 Years	Yes/Some	All memb	No		Inside h	No		No	With treatment history
SA116	3	December	Dry	Winter	2022	Tach Armachiho	Sanja	Kenbew	37.3159	12.9502	Male	40	>15	Rural	Primary	Farmer	38	No	Yes	Yes	No	Yes	No	No	No	No	PF	PF	7414	Moderate	Trophozoite	Gametocyte negative	Yes	14.3	>12	Yes	RDT positive	SD bioli	No				No		Outside	No		Yes	No treatment history
SA125	2	December	Dry	Winter	2022	Tach Armachiho	Sanja	Kenbew	37.3159	12.9502	Male	42	>15	Rural	Unable to read & write	Farmer	37.8	Yes	Yes	Yes	No	Yes	No	No	No	No	PF	PF	5556	Moderate	Trophozoite	Gametocyte negative	Yes	13.6	>12	Yes	RDT positive	First Re	No				No		Outside	No		No	No treatment history
SA126	3	December	Dry	Winter	2022	Tach Armachiho	Sanja	Kenbew	37.3159	12.9502	Female	14	<15	Rural	Primary	Student	36	Yes	Yes	Yes	No	No	No	No	No	No	PF	PF	28436	High	Trophozoite	Gametocyte negative	Yes	13.5	>12	Yes	RDT negative	First Re	No				No		Inside h	No		No	No treatment history
SA129	3	December	Dry	Winter	2022	Tach Armachiho	Sanja	Kenbew	37.3159	12.9502	Male	9	<15	Rural	Primary	Student	37	Yes	Yes	Yes	No	Yes	No	No	No	No	PF	PF	372	Low	Trophozoite	Gametocyte negative	Yes	12.3	>12	Yes	RDT negative	First Re	No				No		Outside	No		No	No treatment history
SA145	3	December	Dry	Winter	2022	Tach Armachiho	Sanja	Kenbew	37.3159	12.9502	Male	13	<15	Rural	Primary	Student	36	Yes	Yes	Yes	No	Yes	No	Yes	No	No	PF	PF	7188	Moderate	Trophozoite	Gametocyte negative	Yes	12.3	>12	Yes	RDT positive	First Re	Yes	2024-06-12	Yes/Some	All memb	No		Inside h	No		Yes	No treatment history
SA173	3	January	Dry	Winter	2023	Tach Armachiho	Sanja	Kenbew	37.3159	12.9502	Female	11	<15	Rural	Primary	Student	39	Yes	Yes	Yes	No	Yes	No	No	No	No	PF	PF	224	Low	Trophozoite	Gametocyte negative	Yes	13.3	>12	Yes	RDT positive	Abbott	Yes	12-24 Mo	Yes/Some	Older ag	No		Inside h	No		No	No treatment history
SA192	3	January	Dry	Winter	2023	Tach Armachiho	Sanja	Kenbew	37.3159	12.9502	Female	25	>15	Rural	Unable to read & write	Farmer	38	No	No	Yes	No	No	No	No	No	No	PF	PF	935	Low	Trophozoite	Gametocyte negative	Yes	16	>12	No			Yes	>2 Years	Yes/Alwa	Older ag	Yes	<6 Month	Outside	No		No	No treatment history
SA194	3	January	Dry	Winter	2023	Tach Armachiho	Sanja	Kenbew	37.3159	12.9502	Male	2	<15	Rural	Primary	Student	37	No data	No Data	No data	No	Yes	No	No	No	No	PF	PF	240	Low	Trophozoite	Gametocyte negative	Yes	14	>12	No			Yes	<6 Month	Yes/Some	All memb	No		Inside h	No		No	No treatment history
SA231	3	March	Dry	Spring	2023	Tach Armachiho	Sanja	Kenbew	37.3159	12.9502	Male	6	<15	Rural	Unable to read & write	other	36	No	No	Yes	No	No	No	No	No	No	PF	PF	2257	Moderate	Trophozoite	Gametocyte negative	Yes	10.7	<=12	Yes	RDT positive	First Re	Yes	2024-06-12	Yes/Alwa	All memb	Yes	<6 Month	Inside h	No		No	No treatment history
SA232	3	March	Dry	Spring	2023	Tach Armachiho	Sanja	Kenbew	37.3159	12.9502	Male	19	>15	Rural	Secondary	Student	39	No	Yes	Yes	No	No	No	No	No	No	PF	PF	7729	Moderate	Trophozoite	Gametocyte negative	Yes	15.2	>12	Yes	RDT positive	First Re	Yes	2024-06-12	Yes/Alwa	All memb	Yes	>6 Month	Inside h	No		No	No treatment history
SA256	3	May	Dry	Spring	2023	Tach Armachiho	Sanja	Kenbew	37.3159	12.9502	Male	20	>15	Rural	Secondary	Student	37	Yes	Yes	Yes	No	No	No	No	No	No	PF	PF	40000	High	Trophozoite	Gametocyte negative	Yes	16	>12	Yes	RDT positive	First Re	Yes	2024-06-12	Yes/Some	Older ag	No		Inside h	No		No	No treatment history
SA275	3	June	Wet	Summer	2023	Tach Armachiho	Sanja	Kenbew	37.3159	12.9502	Female	38	>15	Rural	Unable to read & write	Farmer	37.5	Yes	Yes	Yes	No	No	No	No	No	No	PF		0	Low	Trophozoite	Gametocyte negative	Yes	11.4	<=12	Yes	RDT positive	First Re	Yes	2024-06-12	Yes/Some	Children	No		Inside h	Yes	<1km	Yes	No treatment history
SA289	3	June	Wet	Summer	2023	Tach Armachiho	Sanja	Kenbew	37.3159	12.9502	Male	20	>15	Rural	Secondary	Student	39.3	Yes	No	Yes	No	No	No	No	No	No	PF	PF	680	Low	Trophozoite	Gametocyte negative	Yes	13.5	>12	Yes	RDT positive	First Re	Yes	>2 Years	Yes/Alwa	Older ag	Yes	>6 Month	Inside h	No		No	No treatment history
SA292	3	June	Wet	Summer	2023	Tach Armachiho	Sanja	Kenbew	37.3159	12.9502	Male	16	>15	Rural	Primary	Student	38	No	Yes	Yes	No	No	No	No	No	No	PF	PF	2039	Moderate	Trophozoite	Gametocyte negative	Yes	12.7	>12	Yes	RDT negative	SD bioli	Yes	12-24 Mo	Yes/Alwa	All memb	No		Inside h	No		No	No treatment history
SA294	3	June	Wet	Summer	2023	Tach Armachiho	Sanja	Kenbew	37.3159	12.9502	Male	19	>15	Rural	Secondary	Student	38.3	Yes	No	Yes	No	No	No	No	No	No	PF	PF	2823	Moderate	Trophozoite	Gametocyte negative	Yes	15	>12	Yes	RDT positive	First Re	Yes	>2 Years	Yes/Alwa	All memb	Yes	>6 Month	Inside h	No		No	No treatment history
SA304	3	July	Wet	Summer	2023	Tach Armachiho	Sanja	Kenbew	37.3159	12.9502	Female	28	>15	Rural	Unable to read & write	Farmer	39.9	Yes	Yes	Yes	No	Yes	No	No	No	No	PF	PF	588	Low	Troph + Gam	Gametocyte positive	Yes	8.9	<=12	Yes	RDT positive	First Re	Yes	>2 Years	Yes/Alwa	All memb	Yes	>6 Month	Inside h	No		No	No treatment history
SA311	3	July	Wet	Summer	2023	Tach Armachiho	Sanja	Kenbew	37.3159	12.9502	Female	9	<15	Rural	Primary	Student	38.9	Yes	Yes	Yes	No	No	No	No	No	No	PF	PF	8000	Moderate	Trophozoite	Gametocyte negative	Yes	11	<=12	Yes	RDT positive	First Re	Yes	>2 Years	Yes/Alwa	All memb	Yes	>6 Month	Inside h	No		No	No treatment history
SA323	3	August	Wet	Summer	2023	Tach Armachiho	Sanja	Kenbew	37.3159	12.9502	Female	30	>15	Rural	Unable to read & write	Farmer	38	Yes	Yes	Yes	No	No	No	No	No	No	PF	PF	5635	Moderate	Trophozoite	Gametocyte negative	Yes	14	>12	Yes	RDT positive	First Re	Yes	>2 Years	Yes/Alwa	All memb	Yes	>6 Month	Inside h	No		No	No treatment history
SA336	3	August	Wet	Summer	2023	Tach Armachiho	Sanja	Kenbew	37.3159	12.9502	Female	14	<15	Rural	Primary	Student	40	Yes	Yes	Yes	No	Yes	No	No	No	No	PF	PF	48	Low	Trophozoite	Gametocyte negative	Yes	12	<=12	Yes	RDT negative	First Re	No				No		Inside h	No		No	No treatment history
SA342	3	September	Wet	Summer	2023	Tach Armachiho	Sanja	Kenbew	37.3159	12.9502	Female	19	>15	Rural	Primary	Student	39.4	No	No	Yes	No	No	No	No	No	No	PF	PF	32157	High	Trophozoite	Gametocyte negative	Yes	16	>12	Yes	RDT positive	First Re	Yes	>2 Years	Yes/Alwa	All memb	Yes	>6 Month	Inside h	Yes	>1km	No	No treatment history
SA349	2	September	Wet	Summer	2023	Tach Armachiho	Sanja	Kenbew	37.3159	12.9502	Female	19	>15	Rural	Primary	Student	38	No	Yes	Yes	No	No	No	Yes	No	No	PF	PF	15881	High	Trophozoite	Gametocyte negative	Yes	13	>12	Yes	RDT positive	First Re	Yes	>2 Years	Yes/Some	All memb	Yes	>6 Month	Inside h	No		No	No treatment history
SA355	3	September	Wet	Summer	2023	Tach Armachiho	Sanja	Kenbew	37.3159	12.9502	Male	11	<15	Rural	Primary	Student	39	Yes	Yes	Yes	No	No	No	No	No	No	PF	PF	7417	Moderate	Trophozoite	Gametocyte negative	Yes	11	<=12	Yes	RDT positive	First Re	Yes	>2 Years	Yes/Alwa	All memb	Yes	>6 Month	Inside h	No		No	No treatment history
SA369	3	September	Wet	Summer	2023	Tach Armachiho	Sanja	Kenbew	37.3159	12.9502	Female	23	>15	Rural	Unable to read & write	Farmer	39.9	Yes	Yes	Yes	No	Yes	No	No	No	No	PF	PF	4941	Moderate	Trophozoite	Gametocyte negative	Yes	13	>12	Yes	RDT positive	SD bioli	Yes	>2 Years	Yes/Alwa	All memb	Yes	>6 Month	Inside h	No		No	No treatment history
SA384	3	October	Wet	Summer	2023	Tach Armachiho	Sanja	Kenbew	37.3159	12.9502	Male	22	>15	Rural	Unable to read & write	Farmer	39.4	Yes	Yes	Yes	No	No	No	No	No	No	PF	PF	4488	Moderate	Trophozoite	Gametocyte negative	Yes	13	>12	Yes	RDT negative	First Re	Yes	12-24 Mo	Yes/Alwa	Older ag	Yes	>6 Month	Inside h	Yes	>1km	No	No treatment history
SA386	2	October	Wet	Summer	2023	Tach Armachiho	Sanja	Kenbew	37.3159	12.9502	Female	9	<15	Rural	Primary	Student	39.5	Yes	Yes	Yes	No	Yes	No	Yes	No	No	PF	PF	18380	High	Trophozoite	Gametocyte negative	Yes	14.5	>12	Yes	RDT positive	First Re	Yes	12-24 Mo	Yes/Alwa	All memb	Yes	>6 Month	Inside h	No		No	No treatment history
SA390	2	October	Wet	Summer	2023	Tach Armachiho	Sanja	Kenbew	37.3159	12.9502	Female	7	<15	Rural	Primary	Student	39.5	Yes	Yes	Yes	No	Yes	No	No	No	No	PF	PF	16313	High	Trophozoite	Gametocyte negative	Yes	11	<=12	Yes	RDT negative	SD bioli	Yes	>2 Years	Yes/Alwa	All memb	Yes	>6 Month	Inside h	Yes	<1km	No	No treatment history
SA401	3	October	Wet	Summer	2023	Tach Armachiho	Sanja	Kenbew	37.3159	12.9502	Male	20	>15	Rural	Primary	Student	37.8	Yes	Yes	Yes	No	Yes	No	No	No	No	PF	PF	48000	High	Trophozoite	Gametocyte negative	Yes	13.9	>12	Yes	RDT positive	First Re	Yes	2024-06-12	Yes/Some	All memb	No		Outside	Yes	>1km	No	With treatment history
SA015	3	November	Wet	Autumn	2022	Tach Armachiho	Sanja	Kisha	37.2391	13.1227	Female	10	<15	Rural	Primary	Student	36	Yes	Yes	Yes	No	No	No	No	No	No	PF	PF	13320	High	Trophozoite	Gametocyte negative	Yes	12.7	>12	Yes	RDT positive	SD bioli	No				No		Outside	No		Yes	No treatment history
SA046	3	November	Wet	Autumn	2022	Tach Armachiho	Sanja	Kisha	37.2391	13.1227	Female	12	<15	Rural	Primary	Student	38	No	No	Yes	No	No	No	Yes	No	No	PF	PF	24971	High	Trophozoite	Gametocyte negative	Yes	11	<=12	Yes	RDT positive	SD bioli	No				Yes	>6 Month	Inside h	No		No	No treatment history
SA048	3	November	Wet	Autumn	2022	Tach Armachiho	Sanja	Kisha	37.2391	13.1227	Female	21	>15	Rural	Primary	Farmer	37	No	Yes	Yes	No	No	No	No	No	No	PF	PF	8318	Moderate	Trophozoite	Gametocyte negative	Yes	15	>12	Yes	RDT positive	SD bioli	No				No		Inside h	No		No	No treatment history
SA058	3	November	Wet	Autumn	2022	Tach Armachiho	Sanja	Kisha	37.2391	13.1227	Male	20	>15	Rural	Primary	Farmer	37	Yes	Yes	Yes	No	Yes	No	No	No	No	PF	PF	36617	High	Trophozoite	Gametocyte negative	Yes	13	>12	Yes	RDT positive	First Re	No				No		Outside	No		Yes	No treatment history
SA077	3	November	Wet	Autumn	2022	Tach Armachiho	Sanja	Kisha	37.2391	13.1227	Male	42	>15	Rural	Unable to read & write	Farmer	37	Yes	Yes	Yes	No	Yes	No	No	No	No	PF	PF	6634	Moderate	Trophozoite	Gametocyte negative	Yes	14.2	>12	Yes	RDT negative	First Re	No				No		Inside h	No		No	No treatment history
SA097	3	December	Dry	Winter	2022	Tach Armachiho	Sanja	Kisha	37.2391	13.1227	Female	18	>15	Rural	Secondary	Student	36	Yes	Yes	Yes	No	Yes	No	Yes	Yes	No	PF	PF	20287	High	Trophozoite	Gametocyte negative	Yes	13.2	>12	Yes	RDT positive	First Re	Yes	>2 Years	Yes/Alwa	Older ag	No		Inside h	Yes	>1km	Yes	No treatment history
SA290	3	June	Wet	Summer	2023	Tach Armachiho	Sanja	Kisha	37.2391	13.1227	Female	19	>15	Rural	Secondary	Student	39	Yes	No	Yes	No	No	No	No	No	No	PF	Neg	0	Low	Trophozoite	Gametocyte negative	Yes	15.3	>12	Yes	RDT negative	First Re	Yes	>2 Years	Yes/Alwa	All memb	Yes	>6 Month	Inside h	Yes	>1km	No	No treatment history
SA326	3	August	Wet	Summer	2023	Tach Armachiho	Sanja	Kisha	37.2391	13.1227	Male	18	>15	Rural	Primary	Student	38.7	Yes	Yes	Yes	No	No	No	No	No	No	PF	PF	109514	Hyperparasitaemia	Trophozoite	Gametocyte negative	Yes	14.5	>12	Yes	RDT positive	First Re	Yes	2024-06-12	Yes/Alwa	All memb	Yes	>6 Month	Inside h	No		No	No treatment history
SA353	3	September	Wet	Summer	2023	Tach Armachiho	Sanja	Kisha	37.2391	13.1227	Male	18	>15	Rural	Primary	Student	38.4	Yes	Yes	Yes	No	No	No	No	No	No	PF	PF	13600	High	Trophozoite	Gametocyte negative	Yes	11	<=12	Yes	RDT positive	First Re	Yes	>2 Years	Yes/Alwa	All memb	Yes	>6 Month	Inside h	Yes	>1km	No	With treatment history
SA358	3	September	Wet	Summer	2023	Tach Armachiho	Sanja	Kisha	37.2391	13.1227	Male	15	>15	Rural	Primary	Student	38.5	Yes	Yes	Yes	No	No	No	No	No	No	PF	PF	1043	Moderate	Trophozoite	Gametocyte negative	Yes	13	>12	Yes	RDT positive	SD bioli	Yes	>2 Years	Yes/Alwa	All memb	Yes	>6 Month	Inside h	No		No	No treatment history
SA361	3	September	Wet	Summer	2023	Tach Armachiho	Sanja	Kisha	37.2391	13.1227	Female	14	<15	Rural	Primary	Student	38	Yes	Yes	Yes	No	Yes	No	No	No	No	PF	PF	862	Low	Trophozoite	Gametocyte negative	Yes	15	>12	Yes	RDT positive	SD bioli	Yes	2024-06-12	Yes/Some	All memb	No		Inside h	No		No	No treatment history
SA362	3	September	Wet	Summer	2023	Tach Armachiho	Sanja	Kisha	37.2391	13.1227	Male	27	>15	Rural	Primary	Farmer	37	Yes	Yes	Yes	No	No	No	No	No	No	PF	PF	2058	Moderate	Trophozoite	Gametocyte negative	Yes	13	>12	Yes	RDT positive	SD bioli	Yes	2024-06-12	Yes/Some	All memb	No		Inside h	No		No	No treatment history
SA022	3	November	Wet	Autumn	2022	Tach Armachiho	Sanja	Kurbi	37.3488	12.8323	Female	38	>15	Urban	Unable to read & write	Merchant	38	No	No	Yes	No	No	No	No	No	No	PF	PF	4160	Moderate	Trophozoite	Gametocyte negative	Yes	14	>12	Yes	RDT negative	SD bioli	Yes	2024-06-12	Yes/Some	Older ag	No		Inside h	No		No	No treatment history
SA045	3	November	Wet	Autumn	2022	Tach Armachiho	Sanja	Kurbi	37.3488	12.8323	Male	18	>15	Rural	Primary	Farmer	37.6	No	Yes	Yes	No	No	No	No	No	No	PF	PF	982	Low	Trophozoite	Gametocyte negative	Yes	16.2	>12	Yes	RDT negative	SD bioli	No				Yes	>6 Month	Inside h	No		No	No treatment history
SA179	3	January	Dry	Winter	2023	Tach Armachiho	Sanja	Kurbi	37.3488	12.8323	Male	20	>15	Rural	Secondary	Student	37	Yes	Yes	Yes	No	Yes	No	No	No	No	PF	PF	7924	Moderate	Trophozoite	Gametocyte negative	Yes	16.4	>12	Yes	RDT positive	First Re	No				No		Inside h	No		Yes	No treatment history
SA271	3	May	Dry	Spring	2023	Tach Armachiho	Sanja	Kurbi	37.3488	12.8323	Female	19	>15	Rural	Secondary	Student	39	Yes	Yes	Yes	No	No	No	No	No	No	PF	PF	38600	High	Trophozoite	Gametocyte negative	Yes	14	>12	Yes	RDT negative	First Re	Yes	2024-06-12	Yes/Alwa	All memb	No		Inside h	No		No	No treatment history
SA273	3	May	Dry	Spring	2023	Tach Armachiho	Sanja	Kurbi	37.3488	12.8323	Female	14	<15	Rural	Primary	Student	38	Yes	Yes	Yes	No	Yes	No	Yes	No	No	PF	PF	15000	High	Trophozoite	Gametocyte negative	Yes	14	>12	Yes	RDT positive	First Re	Yes	>2 Years	Yes/Alwa	All memb	No		Inside h	No		No	No treatment history
SA348	3	September	Wet	Summer	2023	Tach Armachiho	Sanja	Kurbi	37.3488	12.8323	Male	21	>15	Rural	Unable to read & write	Farmer	39.4	Yes	Yes	Yes	No	Yes	No	No	No	No	PF	PF	50149	High	Trophozoite	Gametocyte negative	Yes	14	>12	Yes	RDT positive	First Re	Yes	>2 Years	Yes/Alwa	All memb	Yes	>6 Month	Inside h	No		No	No treatment history
SA394	3	October	Wet	Summer	2023	Tach Armachiho	Sanja	Kurbi	37.3488	12.8323	Female	7	<15	Rural	Primary	Student	40	Yes	Yes	Yes	No	Yes	No	No	No	No	PF	PF	57	Low	Trophozoite	Gametocyte negative	Yes	10.7	<=12	Yes	RDT negative	SD bioli	Yes	>2 Years	Yes/Some	All memb	Yes	>6 Month	Inside h	No		No	No treatment history
GM013	3	November	Wet	Autumn	2022	Gondar Zuria	Maksegnit	Lay Dugie	37.4874	12.3545	Male	20	>15	Rural	Secondary	Student	38	Yes	Yes	Yes	No	No	No	No	No	No	PF	PF	9400	Moderate	Trophozoite	Gametocyte negative	Yes	16.8	>12	Yes	RDT negative	SD bioli	No				No		Inside h	Yes	<1km	Yes	No treatment history
GM087	2	December	Dry	Winter	2022	Gondar Zuria	Maksegnit	Lay Dugie	37.4874	12.3545	Female	18	>15	Rural	Secondary	Student	37	Yes	Yes	Yes	No	Yes	No	No	No	No	PF	PF	9962	Moderate	Troph + Gam	Gametocyte positive	Yes	10.6	<=12	Yes	RDT negative	SD bioli	Yes	12-24 Mo	No	Children	No		Inside h	No		No	With treatment history
GM120	3	December	Dry	Winter	2022	Gondar Zuria	Maksegnit	Lay Dugie	37.4874	12.3545	Male	16	>15	Rural	Secondary	Student	37.1	Yes	Yes	Yes	No	Yes	No	No	No	No	PF	PF	10196	High	Trophozoite	Gametocyte negative	Yes	13.2	>12	Yes	RDT positive	First Re	Yes	12-24 Mo	Yes/Alwa	All memb	No		Inside h	Yes	<1km	Yes	No treatment history
GM181	3	February	Dry	Winter	2023	Gondar Zuria	Maksegnit	Lay Dugie	37.4874	12.3545	Male	20	>15	Rural	Secondary	Student	38.1	Yes	Yes	Yes	No	Yes	No	No	No	No	PF	PF	2782	Moderate	Trophozoite	Gametocyte negative	Yes	14.4	>12	Yes	RDT negative	First Re	Yes	12-24 Mo	No	Pregnant	No		Outside	Yes	<1km	Yes	No treatment history
GM197	3	March	Dry	Spring	2023	Gondar Zuria	Maksegnit	Lay Dugie	37.4874	12.3545	Male	18	>15	Rural	Secondary	Student	39.5	Yes	Yes	Yes	No	Yes	No	No	No	No	PF	PF	152000	Hyperparasitaemia	Trophozoite	Gametocyte negative	Yes	14.1	>12	Yes	RDT positive	SD bioli	Yes	<6 Month	Yes/Some	All memb	No		Outside	Yes	<1km	Yes	No treatment history
GM230	3	May	Dry	Spring	2023	Gondar Zuria	Maksegnit	Lay Dugie	37.4874	12.3545	Male	22	>15	Rural	Primary	Farmer	37	Yes	No	Yes	No	Yes	No	Yes	No	No	PF	PF	15767	High	Troph + Gam	Gametocyte positive	Yes	14.9	>12	Yes	RDT positive	First Re	No				No		Outside	Yes	>1km	Yes	No treatment history
GM233	3	May	Dry	Spring	2023	Gondar Zuria	Maksegnit	Lay Dugie	37.4874	12.3545	Female	16	>15	Rural	Primary	Student	37.8	Yes	Yes	Yes	No	No	No	No	No	No	PF	PF	7032	Moderate	Trophozoite	Gametocyte negative	Yes	12.1	>12	Yes	RDT positive	First Re	Yes	2024-06-12	Yes/Some	All memb	No		Inside h	No		Yes	With treatment history
GM313	3	June	Wet	Summer	2023	Gondar Zuria	Maksegnit	Lay Dugie	37.4874	12.3545	Male	15	>15	Rural	Primary	Student	38	Yes	Yes	Yes	No	Yes	No	No	No	No	PF	PF	32238	High	Trophozoite	Gametocyte negative	Yes	14.3	>12	No			Yes	2024-06-12	Yes/Alwa	All memb	No		Inside h	Yes	<1km	Yes	No treatment history
GM325	3	June	Wet	Summer	2023	Gondar Zuria	Maksegnit	Lay Dugie	37.4874	12.3545	Male	18	>15	Rural	Secondary	Student	38.2	Yes	Yes	Yes	No	No	No	No	No	No	PF	PF	26800	High	Trophozoite	Gametocyte negative	Yes	14.3	>12	Yes	RDT negative	First Re	No				Yes	>6 Month	Inside h	No		No	No treatment history
GM344	3	June	Wet	Summer	2023	Gondar Zuria	Maksegnit	Lay Dugie	37.4874	12.3545	Male	28	>15	Rural	Secondary	Student	37.8	Yes	Yes	Yes	No	Yes	No	Yes	No	No	PF	PF	20895	High	Trophozoite	Gametocyte negative	Yes	15.5	>12	Yes	RDT positive	First Re	Yes	2024-06-12	No		No		Inside h	No		Yes	No treatment history
GM408	3	August	Wet	Summer	2023	Gondar Zuria	Maksegnit	Lay Dugie	37.4874	12.3545	Male	20	>15	Rural	Secondary	Student	38.4	Yes	Yes	Yes	No	No	No	No	No	No	PF	PF	3231	Moderate	Trophozoite	Gametocyte negative	Yes	16	>12	Yes	RDT negative	First Re	No				No		Outside	No		No	No treatment history
GM412	3	August	Wet	Summer	2023	Gondar Zuria	Maksegnit	Lay Dugie	37.4874	12.3545	Male	19	>15	Rural	Primary	Student	38	Yes	Yes	Yes	No	No	No	No	No	No	PF	PF	15323	High	Trophozoite	Gametocyte negative	Yes	11.8	<=12	Yes	RDT positive	First Re	Yes	2024-06-12	No	Children	No		Outside	Yes	<1km	Yes	No treatment history
GM442	3	September	Wet	Autumn	2023	Gondar Zuria	Maksegnit	Lay Dugie	37.4874	12.3545	Male	14	<15	Rural	Primary	Student	38	Yes	Yes	Yes	No	No	No	No	No	No	PF	PF	2396	Moderate	Trophozoite	Gametocyte negative	Yes	16.2	>12	Yes	RDT positive	First Re	Yes	2024-06-12	Yes/Some	All memb	Yes	>6 Month	Inside h	Yes	>1km	Yes	No treatment history
GM079	3	December	Dry	Winter	2022	Gondar Zuria	Maksegnit	Lemba	37.5066	12.3265	Male	20	>15	Rural	Secondary	Student	38	Yes	Yes	Yes	No	Yes	No	No	No	No	PF	PF	7208	Moderate	Trophozoite	Gametocyte negative	Yes	11	<=12	Yes	RDT positive	First Re	Yes	>2 Years	Yes/Alwa	All memb	No		Outside	Yes	<1km	Yes	No treatment history
GM098	3	December	Dry	Winter	2022	Gondar Zuria	Maksegnit	Lemba	37.5066	12.3265	Male	20	>15	Rural	Secondary	Student	38	Yes	Yes	Yes	No	No	No	No	No	No	PF	PF	5811	Moderate	Trophozoite	Gametocyte negative	Yes	12.1	>12	Yes	RDT negative	SD bioli	Yes	12-24 Mo	Yes/Some	All memb	No		Inside h	Yes	<1km	Yes	No treatment history
GM131	2	December	Dry	Winter	2022	Gondar Zuria	Maksegnit	Lemba	37.5066	12.3265	Female	20	>15	Rural	Secondary	Student	38	Yes	Yes	Yes	No	Yes	No	No	No	No	PF	PF	41360	High	Trophozoite	Gametocyte negative	Yes	12.6	>12	Yes	RDT negative	First Re	Yes	12-24 Mo	Yes/Alwa	All memb	No		Inside h	Yes	<1km	Yes	No treatment history
GM164	3	January	Dry	Winter	2023	Gondar Zuria	Maksegnit	Lemba	37.5066	12.3265	Male	21	>15	Rural	College	Student	37.5	Yes	Yes	Yes	No	No	No	No	No	No	PF	PF	1193	Moderate	Trophozoite	Gametocyte negative	Yes	11	<=12	Yes	RDT positive	First Re	Yes	<6 Month	Yes/Alwa	All memb	Yes	<6 Month	Inside h	Yes	<1km	Yes	No treatment history
GM246	3	May	Dry	Spring	2023	Gondar Zuria	Maksegnit	Lemba	37.5066	12.3265	Male	20	>15	Rural	Primary	Student	38.1	Yes	Yes	Yes	No	No	No	No	No	No	PF	PF	49	Low	Trophozoite	Gametocyte negative	Yes	13	>12	Yes	RDT positive	First Re	Yes	12-24 Mo	Yes/Some	All memb	No		Inside h	Yes	<1km	Yes	No treatment history
GM275	3	May	Dry	Spring	2023	Gondar Zuria	Maksegnit	Lemba	37.5066	12.3265	Male	14	<15	Rural	Primary	Student	38	Yes	Yes	Yes	No	No	No	No	No	No	PF	PF	6600	Moderate	Trophozoite	Gametocyte negative	Yes	14.1	>12	Yes	RDT negative	First Re	No				No		Inside h	No		Yes	With treatment history
GM392	3	August	Wet	Summer	2023	Gondar Zuria	Maksegnit	Lemba	37.5066	12.3265	Male	7	<15	Rural	Primary	Student	37.9	Yes	Yes	Yes	No	Yes	No	No	No	No	PF	PF	38028	High	Troph + Gam	Gametocyte positive	Yes	11.6	<=12	Yes	RDT positive	First Re	Yes	12-24 Mo	Yes/Some	All memb	No		Inside h	Yes	<1km	Yes	No treatment history
GM417	2	August	Wet	Summer	2023	Gondar Zuria	Maksegnit	Lemba	37.5066	12.3265	Male	22	>15	Rural	Secondary	Student	38.1	Yes	Yes	Yes	No	No	No	No	No	No	PF	PF	6209	Moderate	Trophozoite	Gametocyte negative	Yes	15.1	>12	Yes	RDT negative	First Re	Yes	2024-06-12	No		No		Outside	Yes	>1km	Yes	No treatment history
GM003	3	November	Wet	Autumn	2022	Gondar Zuria	Maksegnit	Maksegnit	37.5547	12.3813	Female	42	>15	Urban	Primary	Farmer	37	Yes	Yes	Yes	No	No	No	No	No	No	PF	PF	7972	Moderate	Trophozoite	Gametocyte negative	Yes	15.2	>12	Yes	RDT positive	Abbott	Yes	<6 Month	Yes/Some	All memb	No		Inside h	Yes	<1km	Yes	No treatment history
GM005	3	November	Wet	Autumn	2022	Gondar Zuria	Maksegnit	Maksegnit	37.5547	12.3813	Male	20	>15	Urban	College	Student	38	Yes	Yes	Yes	No	No	No	No	No	No	PF	PF	198667	Hyperparasitaemia	Trophozoite	Gametocyte negative	Yes	16.4	>12	No			Yes	12-24 Mo	Yes/Some	All memb	No		Inside h	Yes	<1km	Yes	No treatment history
GM007	3	November	Wet	Autumn	2022	Gondar Zuria	Maksegnit	Maksegnit	37.5547	12.3813	Male	40	>15	Urban	Unable to read & write	Farmer	37.1	Yes	Yes	Yes	No	No	No	No	No	No	PF	PF	16318	High	Trophozoite	Gametocyte negative	Yes	12.1	>12	Yes	RDT positive	Abbott	Yes	12-24 Mo	Yes/Some	All memb	No		Inside h	Yes	<1km	Yes	No treatment history
GM009	3	November	Wet	Autumn	2022	Gondar Zuria	Maksegnit	Maksegnit	37.5547	12.3813	Male	51	>15	Urban	Unable to read & write	Farmer	37	Yes	Yes	Yes	No	No	No	No	No	No	PF	PF	3564	Moderate	Trophozoite	Gametocyte negative	Yes	16.4	>12	Yes	RDT positive	Abbott	Yes	12-24 Mo	Yes/Alwa	All memb	No		Inside h	No		No	No treatment history
GM010	3	November	Wet	Autumn	2022	Gondar Zuria	Maksegnit	Maksegnit	37.5547	12.3813	Male	30	>15	Urban	Unable to read & write	Farmer	37.5	Yes	Yes	Yes	No	No	No	No	No	No	PF	PF	4353	Moderate	Trophozoite	Gametocyte negative	Yes	15.6	>12	No			Yes	<6 Month	Yes/Alwa	All memb	No		Inside h	No		No	No treatment history
GM011	3	November	Wet	Autumn	2022	Gondar Zuria	Maksegnit	Maksegnit	37.5547	12.3813	Male	20	>15	Urban	Secondary	Student	38	Yes	Yes	Yes	No	Yes	No	Yes	No	No	PF	PF	15376	High	Trophozoite	Gametocyte negative	Yes	14.3	>12	No			Yes	2024-06-12	Yes/Some	All memb	No		Inside h	Yes	>1km	No	No treatment history
GM012	3	November	Wet	Autumn	2022	Gondar Zuria	Maksegnit	Maksegnit	37.5547	12.3813	Female	28	>15	Rural	Unable to read & write	Daily la	39	Yes	Yes	Yes	No	No	No	No	No	No	PF	PF	48	Low	Trophozoite	Gametocyte negative	Yes	13.21	>12	Yes	RDT negative	SD bioli	Yes	12-24 Mo	Yes/Alwa	All memb	No		Inside h	Yes	>1km	Yes	No treatment history
GM018	3	November	Wet	Autumn	2022	Gondar Zuria	Maksegnit	Maksegnit	37.5547	12.3813	Female	19	>15	Urban	Primary	Student	37.7	Yes	Yes	Yes	No	Yes	No	Yes	No	No	PF	PF	30196	High	Trophozoite	Gametocyte negative	Yes	13	>12	Yes	RDT negative	First Re	Yes	12-24 Mo	Yes/Some	Children	No		Inside h	Yes	<1km	Yes	No treatment history
GM021	3	November	Wet	Autumn	2022	Gondar Zuria	Maksegnit	Maksegnit	37.5547	12.3813	Male	24	>15	Urban	Secondary	Merchant	37	Yes	Yes	Yes	No	Yes	No	No	No	No	PF	PF	5109	Moderate	Trophozoite	Gametocyte negative	Yes	13.6	>12	No			Yes	2024-06-12	Yes/Some	All memb	No		Outside	No		No	No treatment history
GM026	3	November	Wet	Autumn	2022	Gondar Zuria	Maksegnit	Maksegnit	37.5547	12.3813	Male	25	>15	Urban	College	Merchant	37	Yes	Yes	Yes	No	Yes	No	No	No	No	PF	PF	831	Low	Trophozoite	Gametocyte negative	Yes	11.3	<=12	Yes	RDT negative	SD bioli	Yes	12-24 Mo	Yes/Some	All memb	No		Inside h	No		No	No treatment history
GM027	3	November	Wet	Autumn	2022	Gondar Zuria	Maksegnit	Maksegnit	37.5547	12.3813	Male	15	>15	Urban	Primary	Student	37.1	Yes	Yes	Yes	No	Yes	No	No	No	No	PF	PF	5012	Moderate	Trophozoite	Gametocyte negative	Yes	13.31	>12	Yes	RDT negative	SD bioli	Yes	12-24 Mo	Yes/Some	All memb	No		Inside h	No		Yes	No treatment history
GM028	3	November	Wet	Autumn	2022	Gondar Zuria	Maksegnit	Maksegnit	37.5547	12.3813	Male	16	>15	Urban	Primary	Student	38	Yes	Yes	Yes	No	No	No	No	No	No	PF	PF	5137	Moderate	Trophozoite	Gametocyte negative	Yes	14.51	>12	Yes	RDT negative	SD bioli	Yes	12-24 Mo	Yes/Some	All memb	No		Inside h	No		No	No treatment history
GM030	3	November	Wet	Autumn	2022	Gondar Zuria	Maksegnit	Maksegnit	37.5547	12.3813	Female	18	>15	Urban	Secondary	Student	38	Yes	Yes	Yes	No	No	No	No	No	No	PF	PF	34468	High	Trophozoite	Gametocyte negative	Yes	14	>12	Yes	RDT positive	Abbott	Yes	>2 Years	Yes/Some	Children	No		Inside h	No		Yes	No treatment history
GM034	2	November	Wet	Autumn	2022	Gondar Zuria	Maksegnit	Maksegnit	37.5547	12.3813	Female	24	>15	Urban	College	Governme	40	Yes	Yes	Yes	No	Yes	No	Yes	No	No	PF	PF	33267	High	Trophozoite	Gametocyte negative	Yes	13.8	>12	Yes	RDT negative	Abbott	No				No		Inside h	No		No	No treatment history
GM037	3	November	Wet	Autumn	2022	Gondar Zuria	Maksegnit	Maksegnit	37.5547	12.3813	Female	18	>15	Urban	Secondary	Student	39	Yes	Yes	Yes	No	Yes	No	No	No	No	PF	PF	37437	High	Trophozoite	Gametocyte negative	Yes	12.4	>12	Yes	RDT negative	SD bioli	Yes	12-24 Mo	Yes/Some	All memb	No		Inside h	Yes	<1km	Yes	No treatment history
GM038	3	November	Wet	Autumn	2022	Gondar Zuria	Maksegnit	Maksegnit	37.5547	12.3813	Female	18	>15	Urban	Primary	Student	37.5	Yes	Yes	Yes	No	Yes	No	No	No	No	PF	PF	3636	Moderate	Trophozoite	Gametocyte negative	Yes	12.6	>12	Yes	RDT positive	SD bioli	Yes	12-24 Mo	Yes/Some	All memb	No		Inside h	Yes	<1km	Yes	No treatment history
GM040	3	November	Wet	Autumn	2022	Gondar Zuria	Maksegnit	Maksegnit	37.5547	12.3813	Male	15	>15	Urban	Primary	Student	37	Yes	Yes	Yes	No	Yes	No	No	No	No	PF	PF	26931	High	Trophozoite	Gametocyte negative	Yes	12.9	>12	Yes	RDT negative	SD bioli	Yes	2024-06-12	Yes/Some	All memb	No		Inside h	No		No	No treatment history
GM049	3	November	Wet	Autumn	2022	Gondar Zuria	Maksegnit	Maksegnit	37.5547	12.3813	Female	18	>15	Urban	Primary	Student	38	Yes	Yes	Yes	No	Yes	No	No	No	No	PF	PF	48	Low	Trophozoite	Gametocyte negative	Yes	14	>12	Yes	RDT positive	SD bioli	Yes	2024-06-12	Yes/Alwa	All memb	No		Inside h	Yes	<1km	Yes	No treatment history
GM051	3	November	Wet	Autumn	2022	Gondar Zuria	Maksegnit	Maksegnit	37.5547	12.3813	Male	50	>15	Urban	College	Farmer	37	Yes	Yes	Yes	No	Yes	No	No	No	No	PF	PF	756	Low	Trophozoite	Gametocyte negative	Yes	16.8	>12	Yes	RDT positive	SD bioli	Yes	12-24 Mo	Yes/Alwa	All memb	No		Inside h	No		No	No treatment history
GM055	3	November	Wet	Autumn	2022	Gondar Zuria	Maksegnit	Maksegnit	37.5547	12.3813	Female	7	<15	Urban	Primary	Student	38	Yes	Yes	Yes	No	Yes	No	Yes	No	No	PF	PF	50560	High	Trophozoite	Gametocyte negative	Yes	10.3	<=12	Yes	RDT negative	SD bioli	Yes	12-24 Mo	Yes/Some	All memb	No		Inside h	Yes	<1km	Yes	No treatment history
GM059	3	November	Wet	Autumn	2022	Gondar Zuria	Maksegnit	Maksegnit	37.5547	12.3813	Female	19	>15	Urban	Secondary	Student	36.1	Yes	Yes	Yes	No	Yes	No	No	No	No	PF	PF	8159	Moderate	Trophozoite	Gametocyte negative	Yes	14.1	>12	Yes	RDT negative	SD bioli	Yes	12-24 Mo	Yes/Some	All memb	No		Inside h	No		Yes	No treatment history
GM060	3	November	Wet	Autumn	2022	Gondar Zuria	Maksegnit	Maksegnit	37.5547	12.3813	Female	13	<15	Urban	Primary	Student	37.1	Yes	Yes	Yes	No	Yes	No	No	No	No	PF	PF	272	Low	Trophozoite	Gametocyte negative	Yes	16.6	>12	Yes	RDT positive	First Re	Yes	12-24 Mo	Yes/Alwa	All memb	No		Inside h	No		No	No treatment history
GM065	3	November	Wet	Autumn	2022	Gondar Zuria	Maksegnit	Maksegnit	37.5547	12.3813	Female	19	>15	Urban	Primary	Student	38	Yes	Yes	Yes	No	Yes	No	No	No	No	PF	PF	8160	Moderate	Trophozoite	Gametocyte negative	Yes	11.2	<=12	Yes	RDT negative	First Re	Yes	12-24 Mo	No	All memb	No		Inside h	Yes	<1km	Yes	No treatment history
GM066	2	November	Wet	Autumn	2022	Gondar Zuria	Maksegnit	Maksegnit	37.5547	12.3813	Male	46	>15	Urban	Unable to read & write	Farmer	38	Yes	Yes	Yes	No	Yes	No	No	No	No	PF	PF	56784	High	Trophozoite	Gametocyte negative	Yes	15.3	>12	Yes	RDT negative	First Re	Yes	12-24 Mo	Yes/Alwa	All memb	No		Inside h	No		No	No treatment history
GM068	3	November	Wet	Autumn	2022	Gondar Zuria	Maksegnit	Maksegnit	37.5547	12.3813	Female	30	>15	Urban	College	Governme	37	Yes	Yes	Yes	No	Yes	No	Yes	No	No	PF	PF	42080	High	Trophozoite	Gametocyte negative	Yes	10.2	<=12	Yes	RDT positive	First Re	Yes	12-24 Mo	Yes/Some	All memb	Yes	>6 Month	Inside h	No		No	No treatment history
GM070	3	November	Wet	Autumn	2022	Gondar Zuria	Maksegnit	Maksegnit	37.5547	12.3813	Male	16	>15	Urban	Secondary	Student	37	Yes	Yes	Yes	No	Yes	No	No	No	No	PF	PF	3144	Moderate	Trophozoite	Gametocyte negative	Yes	15	>12	Yes	RDT positive	First Re	No				No		Inside h	No		No	No treatment history
GM076	3	November	Wet	Autumn	2022	Gondar Zuria	Maksegnit	Maksegnit	37.5547	12.3813	Male	28	>15	Urban	Primary	Farmer	38	Yes	Yes	Yes	No	No	No	No	No	No	PF	PF	39680	High	Trophozoite	Gametocyte negative	Yes	13.6	>12	Yes	RDT negative	First Re	Yes	12-24 Mo	Yes/Some	All memb	No		Inside h	Yes	<1km	Yes	No treatment history
GM081	3	December	Dry	Winter	2022	Gondar Zuria	Maksegnit	Maksegnit	37.5547	12.3813	Female	20	>15	Urban	Secondary	Student	37.6	Yes	Yes	Yes	No	Yes	No	No	No	No	PF	PF	46507	High	Trophozoite	Gametocyte negative	Yes	11.3	<=12	Yes	RDT positive	SD bioli	No				No		Inside h	Yes	<1km	Yes	No treatment history
GM082	3	December	Dry	Winter	2022	Gondar Zuria	Maksegnit	Maksegnit	37.5547	12.3813	Male	20	>15	Urban	Primary	Student	38	Yes	Yes	Yes	No	No	No	No	No	No	PF	PF	224	Low	Trophozoite	Gametocyte negative	Yes	16.1	>12	Yes	RDT positive	SD bioli	Yes	12-24 Mo	Yes/Some	All memb	No		Inside h	Yes	<1km	Yes	No treatment history
GM092	3	December	Dry	Winter	2022	Gondar Zuria	Maksegnit	Maksegnit	37.5547	12.3813	Female	32	>15	Urban	College	Governme	37	Yes	Yes	Yes	No	No	No	No	No	No	PF	PF	14039	High	Trophozoite	Gametocyte negative	Yes	14.9	>12	Yes	RDT positive	SD bioli	Yes	12-24 Mo	Yes/Some	All memb	No		Inside h	No		No	No treatment history
GM094	2	December	Dry	Winter	2022	Gondar Zuria	Maksegnit	Maksegnit	37.5547	12.3813	Female	40	>15	Urban	Unable to read & write	Farmer	37.2	Yes	Yes	Yes	No	No	No	No	No	No	PF	PF	15840	High	Trophozoite	Gametocyte negative	Yes	14.6	>12	Yes	RDT positive	SD bioli	Yes	12-24 Mo	Yes/Alwa	All memb	No		Inside h	Yes	<1km	Yes	No treatment history
GM095	2	December	Dry	Winter	2022	Gondar Zuria	Maksegnit	Maksegnit	37.5547	12.3813	Male	19	>15	Urban	Secondary	Student	38	Yes	Yes	Yes	No	No	No	No	No	No	PF	PF	871	Low	Trophozoite	Gametocyte negative	Yes	14.4	>12	Yes	RDT negative	SD bioli	Yes	<6 Month	Yes/Some	All memb	No		Inside h	Yes	<1km	Yes	No treatment history
GM097	2	December	Dry	Winter	2022	Gondar Zuria	Maksegnit	Maksegnit	37.5547	12.3813	Male	7	<15	Urban	Primary	Student	38.1	Yes	Yes	Yes	No	No	No	No	No	No	PF	PF	22160	High	Trophozoite	Gametocyte negative	Yes	11.1	<=12	Yes	RDT positive	SD bioli	Yes	12-24 Mo	Yes/Some	All memb	No		Inside h	Yes	<1km	Yes	No treatment history
GM107	3	December	Dry	Winter	2022	Gondar Zuria	Maksegnit	Maksegnit	37.5547	12.3813	Male	6	<15	Urban	Unable to read & write	other	38	Yes	Yes	Yes	No	No	No	Yes	No	No	PF	PF	35215	High	Trophozoite	Gametocyte negative	Yes	11.9	<=12	Yes	RDT positive	First Re	Yes	12-24 Mo	Yes/Some	All memb	No		Inside h	No		No	No treatment history
GM113	3	December	Dry	Winter	2022	Gondar Zuria	Maksegnit	Maksegnit	37.5547	12.3813	Male	24	>15	Urban	Secondary	Merchant	38	Yes	Yes	Yes	No	No	No	No	No	No	PF	PF	1664	Moderate	Trophozoite	Gametocyte negative	Yes	14.2	>12	Yes	RDT negative	First Re	Yes	12-24 Mo	Yes/Some	All memb	No		Inside h	No		No	No treatment history
GM114	3	December	Dry	Winter	2022	Gondar Zuria	Maksegnit	Maksegnit	37.5547	12.3813	Male	28	>15	Urban	Secondary	Governme	37.5	Yes	Yes	Yes	No	No	No	Yes	No	No	PF	PF	13333	High	Trophozoite	Gametocyte negative	Yes	14.9	>12	Yes	RDT negative	First Re	Yes	12-24 Mo	Yes/Some	All memb	No		Inside h	No		No	No treatment history
GM119	3	December	Dry	Winter	2022	Gondar Zuria	Maksegnit	Maksegnit	37.5547	12.3813	Female	15	>15	Urban	Primary	Student	38.5	Yes	Yes	Yes	No	No	No	No	No	No	PF	PF	35902	High	Trophozoite	Gametocyte negative	Yes	13.2	>12	Yes	RDT positive	First Re	Yes	12-24 Mo	Yes/Some	All memb	No		Outside	No		No	No treatment history
GM121	2	December	Dry	Winter	2022	Gondar Zuria	Maksegnit	Maksegnit	37.5547	12.3813	Male	48	>15	Urban	Secondary	Merchant	37.2	Yes	Yes	Yes	No	Yes	No	No	No	No	PF	PF	733	Low	Trophozoite	Gametocyte negative	Yes	13.3	>12	Yes	RDT positive	First Re	Yes	12-24 Mo	Yes/Alwa	All memb	No		Inside h	Yes	<1km	Yes	No treatment history
GM122	2	December	Dry	Winter	2022	Gondar Zuria	Maksegnit	Maksegnit	37.5547	12.3813	Female	25	>15	Urban	College	Governme	36.7	Yes	Yes	Yes	No	No	No	No	No	No	PF	PF	16800	High	Trophozoite	Gametocyte negative	Yes	14	>12	Yes	RDT negative	First Re	Yes	12-24 Mo	Yes/Alwa	All memb	No		Inside h	Yes	<1km	Yes	No treatment history
GM123	2	December	Dry	Winter	2022	Gondar Zuria	Maksegnit	Maksegnit	37.5547	12.3813	Female	21	>15	Urban	Secondary	Student	37	Yes	Yes	Yes	No	Yes	No	No	No	No	PF	PF	10000	High	Trophozoite	Gametocyte negative	Yes	13.2	>12	Yes	RDT positive	First Re	Yes	12-24 Mo	Yes/Alwa	All memb	No		Inside h	Yes	<1km	Yes	No treatment history
GM127	2	December	Dry	Winter	2022	Gondar Zuria	Maksegnit	Maksegnit	37.5547	12.3813	Female	14	<15	Urban	Primary	Student	38	Yes	Yes	Yes	No	No	No	No	No	No	PF	PF	35121	High	Trophozoite	Gametocyte negative	Yes	14.4	>12	Yes	RDT negative	First Re	Yes	12-24 Mo	Yes/Alwa	All memb	No		Inside h	Yes	<1km	Yes	No treatment history
GM128	2	December	Dry	Winter	2022	Gondar Zuria	Maksegnit	Maksegnit	37.5547	12.3813	Female	27	>15	Urban	Secondary	Student	37	Yes	Yes	Yes	No	No	No	No	No	No	PF	Neg	0	Low	Trophozoite	Gametocyte negative	Yes	14.3	>12	Yes	RDT negative	First Re	Yes	12-24 Mo	Yes/Alwa	Pregnant	No		Inside h	Yes	<1km	Yes	No treatment history
GM129	2	December	Dry	Winter	2022	Gondar Zuria	Maksegnit	Maksegnit	37.5547	12.3813	Male	23	>15	Urban	College	Governme	37.9	Yes	Yes	Yes	No	Yes	No	No	No	No	PF	PF	96	Low	Trophozoite	Gametocyte negative	Yes	16.8	>12	Yes	RDT negative	First Re	Yes	2024-06-12	Yes/Alwa	All memb	No		Inside h	No		No	No treatment history
GM130	3	December	Dry	Winter	2022	Gondar Zuria	Maksegnit	Maksegnit	37.5547	12.3813	Male	16	>15	Urban	Primary	Daily la	37	Yes	Yes	Yes	No	Yes	No	No	No	No	PF	PF	637	Low	Trophozoite	Gametocyte negative	Yes	13.4	>12	Yes	RDT positive	First Re	Yes	2024-06-12	Yes/Alwa	All memb	No		Inside h	No		No	With treatment history
GM133	3	December	Dry	Winter	2022	Gondar Zuria	Maksegnit	Maksegnit	37.5547	12.3813	Male	33	>15	Rural	College	Governme	37.3	Yes	Yes	Yes	No	No	No	No	No	No	PF	PF	4824	Moderate	Trophozoite	Gametocyte negative	Yes	16	>12	Yes	RDT positive	First Re	Yes	12-24 Mo	Yes/Alwa	All memb	No		Inside h	No		No	With treatment history
GM134	3	December	Dry	Winter	2022	Gondar Zuria	Maksegnit	Maksegnit	37.5547	12.3813	Male	41	>15	Urban	College	Governme	38	Yes	Yes	Yes	No	Yes	No	No	No	No	PF	PF	15684	High	Trophozoite	Gametocyte negative	Yes	15.5	>12	Yes	RDT negative	First Re	Yes	12-24 Mo	Yes/Alwa	All memb	No		Inside h	No		No	No treatment history
GM135	2	December	Dry	Winter	2022	Gondar Zuria	Maksegnit	Maksegnit	37.5547	12.3813	Male	14	<15	Urban	Primary	Student	38	Yes	Yes	Yes	No	Yes	No	No	No	No	PF	PF	49505	High	Trophozoite	Gametocyte negative	Yes	14.6	>12	Yes	RDT negative	First Re	Yes	<6 Month	Yes/Alwa	All memb	No		Inside h	No		No	No treatment history
GM139	2	December	Dry	Winter	2022	Gondar Zuria	Maksegnit	Maksegnit	37.5547	12.3813	Male	18	>15	Urban	Secondary	Student	38	Yes	Yes	Yes	No	Yes	No	No	No	No	PF	PF+PV	16237	High	Troph + Gam	Gametocyte positive	Yes	15.1	>12	Yes	RDT positive	First Re	Yes	<6 Month	Yes/Alwa	Older ag	Yes	<6 Month	Inside h	No		No	No treatment history
GM144	2	December	Dry	Winter	2022	Gondar Zuria	Maksegnit	Maksegnit	37.5547	12.3813	Female	9	<15	Urban	Primary	Student	37	Yes	Yes	Yes	No	Yes	No	No	No	No	PF	PF	1168	Moderate	Trophozoite	Gametocyte negative	Yes	12.5	>12	Yes	RDT negative	First Re	Yes	2024-06-12	Yes/Some	All memb	No		Inside h	Yes	<1km	Yes	No treatment history
GM146	2	January	Dry	Winter	2023	Gondar Zuria	Maksegnit	Maksegnit	37.5547	12.3813	Female	65	>15	Urban	Unable to read & write	Farmer	37.2	Yes	Yes	Yes	No	No	No	No	No	No	PF	PF	191	Low	Trophozoite	Gametocyte negative	Yes	14.1	>12	Yes	RDT negative	First Re	Yes	<6 Month	Yes/Some	All memb	No		Inside h	Yes	<1km	Yes	No treatment history
GM149	2	January	Dry	Winter	2023	Gondar Zuria	Maksegnit	Maksegnit	37.5547	12.3813	Male	6	<15	Urban	Primary	Student	38.1	Yes	Yes	Yes	No	No	No	No	No	No	PF	PF	2519	Moderate	Trophozoite	Gametocyte negative	Yes	13.1	>12	Yes	RDT positive	First Re	Yes	<6 Month	Yes/Alwa	All memb	Yes	<6 Month	Inside h	Yes	<1km	Yes	No treatment history
GM153	2	January	Dry	Winter	2023	Gondar Zuria	Maksegnit	Maksegnit	37.5547	12.3813	Male	6	<15	Urban	Primary	Student	37.2	Yes	Yes	No	No	No	No	No	No	No	PF	PF	35029	High	Trophozoite	Gametocyte negative	Yes	11	<=12	Yes	RDT positive	First Re	No				No		Inside h	Yes	<1km	Yes	No treatment history
GM154	3	January	Dry	Winter	2023	Gondar Zuria	Maksegnit	Maksegnit	37.5547	12.3813	Male	30	>15	Urban	Unable to read & write	Farmer	36.1	Yes	Yes	Yes	No	No	No	No	No	No	PF	PF	1120	Moderate	Trophozoite	Gametocyte negative	Yes	11.4	<=12	Yes	RDT negative	First Re	Yes	<6 Month	Yes/Alwa	All memb	Yes	<6 Month	Inside h	Yes	<1km	Yes	No treatment history
GM162	3	January	Dry	Winter	2023	Gondar Zuria	Maksegnit	Maksegnit	37.5547	12.3813	Male	70	>15	Urban	Unable to read & write	Farmer	38.8	Yes	Yes	Yes	No	No	No	No	No	No	PF	PF	1660	Moderate	Trophozoite	Gametocyte negative	Yes	15.1	>12	Yes	RDT positive	First Re	Yes	<6 Month	Yes/Some	All memb	No		Inside h	Yes	<1km	Yes	No treatment history
GM167	3	January	Dry	Winter	2023	Gondar Zuria	Maksegnit	Maksegnit	37.5547	12.3813	Male	57	>15	Urban	Unable to read & write	Farmer	38.5	Yes	Yes	Yes	No	No	No	No	No	No	PF	PF	95	Low	Trophozoite	Gametocyte negative	Yes	11	<=12	Yes	RDT negative	First Re	Yes	<6 Month	Yes/Some	All memb	No		Inside h	Yes	<1km	No	With treatment history
GM177	3	February	Dry	Winter	2023	Gondar Zuria	Maksegnit	Maksegnit	37.5547	12.3813	Female	17	>15	Rural	Primary	Student	39	Yes	Yes	Yes	No	No	No	No	No	No	PF	PF	21568	High	Trophozoite	Gametocyte negative	Yes	18	>12	Yes	RDT negative	First Re	Yes	<6 Month	No	Children	No		Outside	No		Yes	No treatment history
GM188	3	February	Dry	Winter	2023	Gondar Zuria	Maksegnit	Maksegnit	37.5547	12.3813	Male	37	>15	Urban	Unable to read & write	Farmer	37.2	Yes	Yes	Yes	No	No	No	No	No	No	PF	PF	79	Low	Trophozoite	Gametocyte negative	Yes	16	>12	Yes	RDT negative	Abbott	Yes	<6 Month	Yes/Some	All memb	No		Inside h	No		Yes	No treatment history
GM190	2	February	Dry	Winter	2023	Gondar Zuria	Maksegnit	Maksegnit	37.5547	12.3813	Male	10	<15	Urban	Primary	Student	38.1	Yes	Yes	Yes	No	No	No	Yes	No	No	PF	PF	22400	High	Trophozoite	Gametocyte negative	Yes	14.4	>12	Yes	RDT negative	First Re	Yes	<6 Month	Yes/Some	Children	No		Inside h	No		Yes	No treatment history
GM199	3	March	Dry	Spring	2023	Gondar Zuria	Maksegnit	Maksegnit	37.5547	12.3813	Male	25	>15	Urban	Secondary	Student	38.1	Yes	Yes	Yes	No	No	No	No	No	No	PF	PF	412	Low	Trophozoite	Gametocyte negative	Yes	13.3	>12	Yes	RDT positive	SD bioli	Yes	<6 Month	Yes/Some	All memb	No		Inside h	Yes	<1km	Yes	No treatment history
GM203	2	March	Dry	Spring	2023	Gondar Zuria	Maksegnit	Maksegnit	37.5547	12.3813	Male	20	>15	Urban	Secondary	Student	37.2	Yes	Yes	Yes	No	No	No	No	No	No	PF	PF	49980	High	Trophozoite	Gametocyte negative	Yes	13.5	>12	Yes	RDT negative	SD bioli	Yes	<6 Month	Yes/Alwa	All memb	No		Inside h	Yes	<1km	Yes	No treatment history
GM205	3	March	Dry	Spring	2023	Gondar Zuria	Maksegnit	Maksegnit	37.5547	12.3813	Male	26	>15	Urban	Primary	Merchant	40.1	Yes	Yes	Yes	No	Yes	No	Yes	No	No	PF	PF	18000	High	Trophozoite	Gametocyte negative	Yes	15.02	>12	Yes	RDT positive	SD bioli	Yes	<6 Month	Yes/Some	All memb	No		Inside h	Yes	<1km	Yes	No treatment history
GM210	2	March	Dry	Spring	2023	Gondar Zuria	Maksegnit	Maksegnit	37.5547	12.3813	Male	18	>15	Urban	Secondary	Student	37.8	Yes	Yes	Yes	No	No	No	Yes	No	No	PF	PF	179802	Hyperparasitaemia	Trophozoite	Gametocyte negative	Yes	17	>12	Yes	RDT negative	First Re	Yes	<6 Month	Yes/Some	All memb	No		Inside h	Yes	<1km	Yes	No treatment history
GM211	3	March	Dry	Spring	2023	Gondar Zuria	Maksegnit	Maksegnit	37.5547	12.3813	Male	12	<15	Urban	Primary	Student	37.2	Yes	Yes	Yes	No	No	No	No	No	No	PF	PF	52119	High	Trophozoite	Gametocyte negative	Yes	13.1	>12	Yes	RDT negative	SD bioli	Yes	<6 Month	Yes/Some	All memb	No		Inside h	Yes	<1km	Yes	No treatment history
GM215	3	March	Dry	Spring	2023	Gondar Zuria	Maksegnit	Maksegnit	37.5547	12.3813	Female	6	<15	Urban	Primary	Student	38.1	Yes	No	Yes	No	Yes	No	No	No	No	PF	PF	22965	High	Trophozoite	Gametocyte negative	Yes	14.3	>12	Yes	RDT positive	SD bioli	Yes	12-24 Mo	Yes/Some	All memb	No		Inside h	No		Yes	No treatment history
GM216	3	March	Dry	Spring	2023	Gondar Zuria	Maksegnit	Maksegnit	37.5547	12.3813	Male	11	<15	Urban	Primary	Student	37.9	Yes	Yes	Yes	No	No	No	No	No	No	PF	PF	30923	High	Trophozoite	Gametocyte negative	Yes	11	<=12	Yes	RDT negative	SD bioli	Yes	12-24 Mo	Yes/Some	All memb	No		Inside h	Yes	<1km	Yes	No treatment history
GM217	2	March	Dry	Spring	2023	Gondar Zuria	Maksegnit	Maksegnit	37.5547	12.3813	Male	54	>15	Urban	Primary	Farmer	37	Yes	Yes	Yes	No	No	No	No	No	No	PF	PF	6328	Moderate	Trophozoite	Gametocyte negative	Yes	14.5	>12	Yes	RDT negative	SD bioli	Yes	12-24 Mo	Yes/Alwa	All memb	Yes	>6 Month	Inside h	No		No	No treatment history
GM228	2	April	Dry	Spring	2023	Gondar Zuria	Maksegnit	Maksegnit	37.5547	12.3813	Male	13	<15	Urban	Primary	Student	37.4	Yes	Yes	Yes	No	Yes	No	No	No	No	PF	PF	304	Low	Trophozoite	Gametocyte negative	Yes	12.1	>12	Yes	RDT negative	First Re	Yes	2024-06-12	Yes/Some	Children	No		Inside h	No		Yes	No treatment history
GM232	3	May	Dry	Spring	2023	Gondar Zuria	Maksegnit	Maksegnit	37.5547	12.3813	Male	19	>15	Urban	Primary	Student	38.5	Yes	Yes	Yes	No	No	No	No	No	No	PF	PF	47409	High	Trophozoite	Gametocyte negative	Yes	16.4	>12	Yes	RDT positive	First Re	Yes	2024-06-12	No		No		Inside h	No		Yes	No treatment history
GM254	3	May	Dry	Spring	2023	Gondar Zuria	Maksegnit	Maksegnit	37.5547	12.3813	Female	20	>15	Urban	Primary	Student	37.2	Yes	Yes	Yes	No	Yes	No	No	No	No	PF	PF	43505	High	Trophozoite	Gametocyte negative	Yes	14.1	>12	No			Yes	2024-06-12	Yes/Some	All memb	No		Inside h	No		Yes	No treatment history
GM255	3	May	Dry	Spring	2023	Gondar Zuria	Maksegnit	Maksegnit	37.5547	12.3813	Male	35	>15	Urban	Primary	Daily la	37.7	Yes	Yes	Yes	No	Yes	No	No	No	No	PF	PF	11400	High	Trophozoite	Gametocyte negative	Yes	13.5	>12	Yes	RDT positive	First Re	Yes	12-24 Mo	Yes/Some	All memb	No		Inside h	No		Yes	No treatment history
GM261	3	May	Dry	Spring	2023	Gondar Zuria	Maksegnit	Maksegnit	37.5547	12.3813	Female	13	<15	Rural	Primary	Student	37	Yes	Yes	Yes	No	Yes	No	Yes	No	No	PF	PF	265164	Hyperparasitaemia	Trophozoite	Gametocyte negative	Yes	12.5	>12	Yes	RDT positive	First Re	Yes	2024-06-12	Yes/Some	All memb	No		Inside h	No		Yes	With treatment history
GM265	3	May	Dry	Spring	2023	Gondar Zuria	Maksegnit	Maksegnit	37.5547	12.3813	Male	47	>15	Urban	Unable to read & write	Merchant	37	Yes	Yes	Yes	No	No	No	No	No	No	PF	PF	594	Low	Trophozoite	Gametocyte negative	Yes	15.8	>12	Yes	RDT negative	First Re	Yes	2024-06-12	Yes/Some	All memb	No		Inside h	No		Yes	No treatment history
GM269	3	May	Dry	Spring	2023	Gondar Zuria	Maksegnit	Maksegnit	37.5547	12.3813	Male	12	<15	Urban	Primary	Student	38	Yes	Yes	Yes	No	Yes	No	No	No	No	PF	PF	24320	High	Trophozoite	Gametocyte negative	Yes	12.6	>12	Yes	RDT positive	First Re	Yes	2024-06-12	Yes/Some	All memb	Yes	>6 Month	Outside	No		No	No treatment history
GM270	3	May	Dry	Spring	2023	Gondar Zuria	Maksegnit	Maksegnit	37.5547	12.3813	Male	20	>15	Urban	Primary	Student	38	Yes	Yes	Yes	No	No	No	Yes	No	No	PF	PF	75010	High	Trophozoite	Gametocyte negative	Yes	15.6	>12	Yes	RDT positive	First Re	No				Yes	>6 Month	Outside	Yes	>1km	Yes	No treatment history
GM271	3	May	Dry	Spring	2023	Gondar Zuria	Maksegnit	Maksegnit	37.5547	12.3813	Female	30	>15	Urban	Secondary	Student	38	Yes	Yes	Yes	No	No	No	No	No	No	PF	PF	90560	High	Trophozoite	Gametocyte negative	Yes	13.6	>12	Yes	RDT negative	First Re	Yes	2024-06-12	Yes/Some	All memb	No		Inside h	Yes	>1km	Yes	No treatment history
GM278	3	May	Dry	Spring	2023	Gondar Zuria	Maksegnit	Maksegnit	37.5547	12.3813	Male	10	<15	Urban	Primary	Student	37	Yes	Yes	Yes	No	Yes	No	No	No	No	PF	PF	29134	High	Trophozoite	Gametocyte negative	Yes	14	>12	Yes	RDT negative	First Re	Yes	2024-06-12	Yes/Alwa	All memb	No		Inside h	No		Yes	No treatment history
GM285	3	May	Dry	Spring	2023	Gondar Zuria	Maksegnit	Maksegnit	37.5547	12.3813	Female	18	>15	Urban	Primary	Student	37	Yes	Yes	Yes	No	Yes	No	No	No	No	PF	PF	16153	High	Trophozoite	Gametocyte negative	Yes	14.5	>12	No			Yes	12-24 Mo	Yes/Some	All memb	No		Inside h	No		No	No treatment history
GM288	3	May	Dry	Spring	2023	Gondar Zuria	Maksegnit	Maksegnit	37.5547	12.3813	Female	30	>15	Urban	Unable to read & write	Farmer	37.8	Yes	Yes	Yes	No	No	No	Yes	No	No	PF	PF	12594	High	Trophozoite	Gametocyte negative	Yes	10.5	<=12	No			Yes	12-24 Mo	Yes/Some	All memb	No		Inside h	Yes	<1km	Yes	No treatment history
GM289	3	May	Dry	Spring	2023	Gondar Zuria	Maksegnit	Maksegnit	37.5547	12.3813	Female	16	>15	Urban	Secondary	Student	38.4	Yes	Yes	Yes	No	No	No	No	No	No	PF	PF	1339	Moderate	Trophozoite	Gametocyte negative	Yes	10.9	<=12	No			Yes	12-24 Mo	Yes/Some	Children	No		Inside h	No		Yes	No treatment history
GM291	2	May	Dry	Spring	2023	Gondar Zuria	Maksegnit	Maksegnit	37.5547	12.3813	Female	45	>15	Urban	Unable to read & write	Farmer	38.8	Yes	Yes	Yes	No	No	No	No	No	No	PF	PF	3065	Moderate	Trophozoite	Gametocyte negative	Yes	12.7	>12	No			Yes	2024-06-12	Yes/Alwa	All memb	No		Inside h	Yes	<1km	Yes	No treatment history
GM299	3	June	Wet	Summer	2023	Gondar Zuria	Maksegnit	Maksegnit	37.5547	12.3813	Female	40	>15	Urban	Primary	Farmer	38.9	Yes	Yes	Yes	No	No	No	No	No	No	PF	PF	6894	Moderate	Trophozoite	Gametocyte negative	Yes	12.7	>12	No			Yes	12-24 Mo	Yes/Some	Children	No		Inside h	No		Yes	No treatment history
GM309	3	June	Wet	Summer	2023	Gondar Zuria	Maksegnit	Maksegnit	37.5547	12.3813	Male	31	>15	Urban	Primary	Farmer	39.2	Yes	Yes	Yes	No	Yes	No	No	No	No	PF	PF	7767	Moderate	Trophozoite	Gametocyte negative	Yes	15.6	>12	No			No				No		Inside h	Yes	<1km	Yes	No treatment history
GM310	3	June	Wet	Summer	2023	Gondar Zuria	Maksegnit	Maksegnit	37.5547	12.3813	Male	28	>15	Urban	Secondary	Student	37	Yes	Yes	Yes	No	No	No	No	No	No	PF	PF	4400	Moderate	Trophozoite	Gametocyte negative	Yes	12.7	>12	No			No				No		Inside h	Yes	<1km	Yes	No treatment history
GM317	3	June	Wet	Summer	2023	Gondar Zuria	Maksegnit	Maksegnit	37.5547	12.3813	Female	6	<15	Urban	Primary	Student	37.6	Yes	Yes	Yes	No	No	No	No	No	No	PF	PF	16800	High	Trophozoite	Gametocyte negative	Yes	11.8	<=12	Yes	RDT positive	First Re	Yes	2024-06-12	Yes/Some	All memb	No		Inside h	Yes	<1km	Yes	No treatment history
GM324	2	June	Wet	Summer	2023	Gondar Zuria	Maksegnit	Maksegnit	37.5547	12.3813	Male	9	<15	Rural	Primary	Student	37.9	Yes	Yes	Yes	No	No	No	No	No	No	PF	PF	10458	High	Trophozoite	Gametocyte negative	Yes	13.4	>12	Yes	RDT positive	SD bioli	Yes	12-24 Mo	Yes/Alwa	All memb	Yes	>6 Month	Inside h	Yes	<1km	Yes	No treatment history
GM326	3	June	Wet	Summer	2023	Gondar Zuria	Maksegnit	Maksegnit	37.5547	12.3813	Female	26	>15	Urban	College	Governme	36.5	Yes	Yes	Yes	No	Yes	No	No	No	No	PF	PF	250980	Hyperparasitaemia	Trophozoite	Gametocyte negative	Yes	14.4	>12	Yes	RDT positive	First Re	No				No		Inside h	No		Yes	No treatment history
GM327	3	June	Wet	Summer	2023	Gondar Zuria	Maksegnit	Maksegnit	37.5547	12.3813	Female	15	>15	Urban	Primary	Student	37.8	Yes	Yes	Yes	No	Yes	No	No	No	No	PF	PF	4218	Moderate	Trophozoite	Gametocyte negative	Yes	12.6	>12	Yes	RDT positive	First Re	Yes	2024-06-12	Yes/Alwa	All memb	No		Inside h	No		Yes	No treatment history
GM330	3	June	Wet	Summer	2023	Gondar Zuria	Maksegnit	Maksegnit	37.5547	12.3813	Female	23	>15	Urban	Secondary	Student	37	Yes	Yes	Yes	No	Yes	No	No	No	No	PF	PF	40199	High	Trophozoite	Gametocyte negative	Yes	15.8	>12	Yes	RDT positive	First Re	Yes	2024-06-12	Yes/Some	All memb	No		Outside	Yes	<1km	No	No treatment history
GM333	3	June	Wet	Summer	2023	Gondar Zuria	Maksegnit	Maksegnit	37.5547	12.3813	Male	30	>15	Urban	Secondary	Merchant	38	Yes	Yes	Yes	No	Yes	No	No	No	No	PF	PF	28514	High	Trophozoite	Gametocyte negative	Yes	17.1	>12	Yes	RDT negative	First Re	Yes	2024-06-12	No	Older ag	No		Inside h	No		No	No treatment history
GM336	3	June	Wet	Summer	2023	Gondar Zuria	Maksegnit	Maksegnit	37.5547	12.3813	Male	17	>15	Urban	Primary	Student	37.9	Yes	Yes	Yes	No	Yes	No	No	No	No	PF	PF	9064	Moderate	Trophozoite	Gametocyte negative	Yes	14.4	>12	Yes	RDT positive	First Re	Yes	2024-06-12	No		No		Outside	Yes	>1km	Yes	With treatment history
GM337	3	June	Wet	Summer	2023	Gondar Zuria	Maksegnit	Maksegnit	37.5547	12.3813	Female	18	>15	Urban	Primary	Student	38.1	Yes	Yes	Yes	No	No	No	No	No	No	PF	PF	8713	Moderate	Trophozoite	Gametocyte negative	Yes	12	<=12	Yes	RDT positive	First Re	Yes	2024-06-12	Yes/Some	Older ag	No		Inside h	No		Yes	No treatment history
GM345	3	June	Wet	Summer	2023	Gondar Zuria	Maksegnit	Maksegnit	37.5547	12.3813	Male	16	>15	Urban	Primary	Student	38.7	Yes	Yes	Yes	No	Yes	No	No	No	No	PF	PF	380	Low	Trophozoite	Gametocyte negative	Yes	16.4	>12	Yes	RDT positive	First Re	Yes	2024-06-12	Yes/Some	All memb	No		Inside h	Yes	<1km	Yes	No treatment history
GM346	3	June	Wet	Summer	2023	Gondar Zuria	Maksegnit	Maksegnit	37.5547	12.3813	Male	15	>15	Urban	Primary	Student	36.8	Yes	Yes	Yes	No	No	No	No	No	No	PF	PF	512	Low	Trophozoite	Gametocyte negative	Yes	12.5	>12	Yes	RDT negative	First Re	Yes	2024-06-12	Yes/Some	Older ag	No		Inside h	Yes	>1km	Yes	No treatment history
GM347	3	June	Wet	Summer	2023	Gondar Zuria	Maksegnit	Maksegnit	37.5547	12.3813	Female	18	>15	Urban	Secondary	Student	38.1	Yes	Yes	Yes	No	No	No	No	No	No	PF	PF	1019	Moderate	Trophozoite	Gametocyte negative	Yes	13.4	>12	Yes	RDT negative	First Re	Yes	2024-06-12	No		No		Inside h	Yes	<1km	Yes	No treatment history
GM348	2	June	Wet	Summer	2023	Gondar Zuria	Maksegnit	Maksegnit	37.5547	12.3813	Male	60	>15	Urban	Unable to read & write	Farmer	37.5	Yes	Yes	Yes	No	Yes	No	No	No	No	PF	PF	2745	Moderate	Trophozoite	Gametocyte negative	Yes	13.4	>12	Yes	RDT positive	First Re	Yes	2024-06-12	Yes/Alwa	All memb	No		Outside	No		Yes	No treatment history
GM352	3	June	Wet	Summer	2023	Gondar Zuria	Maksegnit	Maksegnit	37.5547	12.3813	Female	40	>15	Urban	College	Merchant	38.9	Yes	Yes	Yes	No	Yes	No	No	No	No	PF	PF	4706	Moderate	Trophozoite	Gametocyte negative	Yes	13	>12	Yes	RDT negative	First Re	No				No		Inside h	No		No	No treatment history
GM354	3	June	Wet	Summer	2023	Gondar Zuria	Maksegnit	Maksegnit	37.5547	12.3813	Male	21	>15	Urban	College	Student	36.9	Yes	Yes	Yes	No	Yes	No	No	No	No	PF	PF	65301	High	Trophozoite	Gametocyte negative	Yes	13	>12	Yes	RDT positive	First Re	Yes	2024-06-12	Yes/Some	All memb	No		Inside h	Yes	>1km	Yes	No treatment history
GM358	3	July	Wet	Summer	2023	Gondar Zuria	Maksegnit	Maksegnit	37.5547	12.3813	Female	40	>15	Urban	Unable to read & write	Daily la	37	Yes	Yes	Yes	No	Yes	No	No	No	No	PF	PF	47527	High	Trophozoite	Gametocyte negative	Yes	9.9	<=12	Yes	RDT positive	Abbott	Yes	2024-06-12	Yes/Some	All memb	No		Inside h	No		No	No treatment history
GM361	3	July	Wet	Summer	2023	Gondar Zuria	Maksegnit	Maksegnit	37.5547	12.3813	Male	16	>15	Urban	Primary	Student	37	Yes	Yes	Yes	No	Yes	No	No	No	No	PF	PF	17742	High	Trophozoite	Gametocyte negative	Yes	16.3	>12	Yes	RDT positive	First Re	No				No		Inside h	Yes	>1km	Yes	No treatment history
GM364	3	July	Wet	Summer	2023	Gondar Zuria	Maksegnit	Maksegnit	37.5547	12.3813	Female	14	<15	Urban	Primary	Student	37	Yes	Yes	Yes	No	Yes	No	Yes	No	No	PF	PF	8358	Moderate	Trophozoite	Gametocyte negative	Yes	13.4	>12	Yes	RDT positive	First Re	Yes	12-24 Mo	No		No		Inside h	No		Yes	No treatment history
GM365	3	July	Wet	Summer	2023	Gondar Zuria	Maksegnit	Maksegnit	37.5547	12.3813	Female	15	>15	Rural	Primary	Student	38.1	Yes	Yes	Yes	No	No	No	No	No	No	PF	PF	12427	High	Trophozoite	Gametocyte negative	Yes	10.8	<=12	Yes	RDT positive	First Re	No				No		Inside h	No		No	No treatment history
GM367	3	July	Wet	Summer	2023	Gondar Zuria	Maksegnit	Maksegnit	37.5547	12.3813	Female	19	>15	Urban	Secondary	Student	38.1	Yes	Yes	Yes	No	No	No	No	No	No	PF	PF	3921	Moderate	Trophozoite	Gametocyte negative	Yes	10.2	<=12	Yes	RDT negative	First Re	No				No		Inside h	No		Yes	No treatment history
GM368	3	July	Wet	Summer	2023	Gondar Zuria	Maksegnit	Maksegnit	37.5547	12.3813	Female	16	>15	Urban	Secondary	Student	37.9	Yes	Yes	Yes	No	Yes	No	No	No	No	PF	PF	19783	High	Trophozoite	Gametocyte negative	Yes	14	>12	Yes	RDT positive	First Re	No				No		Inside h	No		No	No treatment history
GM369	3	July	Wet	Summer	2023	Gondar Zuria	Maksegnit	Maksegnit	37.5547	12.3813	Male	8	<15	Urban	Primary	Student	38.1	Yes	Yes	Yes	No	No	No	No	No	No	PF	PF	25646	High	Trophozoite	Gametocyte negative	Yes	10.7	<=12	Yes	RDT negative	First Re	Yes	12-24 Mo	Yes/Some	All memb	No		Inside h	No		No	No treatment history
GM373	3	July	Wet	Summer	2023	Gondar Zuria	Maksegnit	Maksegnit	37.5547	12.3813	Female	35	>15	Urban	Secondary	Daily la	37.5	Yes	Yes	Yes	No	No	No	No	No	No	PF	PF	8316	Moderate	Trophozoite	Gametocyte negative	Yes	11	<=12	Yes	RDT positive	First Re	No				No		Inside h	No		No	No treatment history
GM376	3	July	Wet	Summer	2023	Gondar Zuria	Maksegnit	Maksegnit	37.5547	12.3813	Male	40	>15	Urban	Unable to read & write	Merchant	37.5	Yes	Yes	Yes	No	Yes	No	Yes	No	No	PF	PF	109803	Hyperparasitaemia	Trophozoite	Gametocyte negative	Yes	11.3	<=12	Yes	RDT positive	First Re	Yes	>2 Years	Yes/Some	Older ag	No		Inside h	No		Yes	No treatment history
GM388	2	July	Wet	Summer	2023	Gondar Zuria	Maksegnit	Maksegnit	37.5547	12.3813	Male	18	>15	Urban	Primary	Student	38	Yes	Yes	Yes	No	No	No	No	No	No	PF	PF	4287	Moderate	Trophozoite	Gametocyte negative	Yes	13.8	>12	Yes	RDT negative	First Re	Yes	>2 Years	No		No		Inside h	No		No	No treatment history
GM390	3	August	Wet	Summer	2023	Gondar Zuria	Maksegnit	Maksegnit	37.5547	12.3813	Female	30	>15	Urban	Unable to read & write	Daily la	37.2	Yes	Yes	Yes	No	No	No	No	No	No	PF	PF	466	Low	Trophozoite	Gametocyte negative	Yes	12.8	>12	Yes	RDT positive	First Re	Yes	12-24 Mo	Yes/Alwa	All memb	No		Inside h	No		No	No treatment history
GM401	3	August	Wet	Summer	2023	Gondar Zuria	Maksegnit	Maksegnit	37.5547	12.3813	Male	20	>15	Urban	Secondary	Student	36.4	Yes	Yes	Yes	No	No	No	No	No	No	PF	PF	3177	Moderate	Trophozoite	Gametocyte negative	Yes	14	>12	Yes	RDT positive	First Re	Yes	12-24 Mo	Yes/Alwa	All memb	No		Inside h	No		No	No treatment history
GM423	3	September	Wet	Autumn	2023	Gondar Zuria	Maksegnit	Maksegnit	37.5547	12.3813	Male	22	>15	Urban	Secondary	Student	38	Yes	Yes	Yes	No	Yes	No	No	No	No	PF	PF	5019	Moderate	Trophozoite	Gametocyte negative	Yes	16.2	>12	Yes	RDT negative	First Re	No				No		Inside h	Yes	<1km	Yes	No treatment history
GM427	3	September	Wet	Autumn	2023	Gondar Zuria	Maksegnit	Maksegnit	37.5547	12.3813	Female	35	>15	Rural	Unable to read & write	Farmer	37.1	Yes	Yes	Yes	No	Yes	No	No	No	No	PF	PF	1234	Moderate	Trophozoite	Gametocyte negative	Yes	13.6	>12	Yes	RDT negative	First Re	Yes	12-24 Mo	Yes/Some	All memb	No		Inside h	No		No	No treatment history
GM431	3	September	Wet	Autumn	2023	Gondar Zuria	Maksegnit	Maksegnit	37.5547	12.3813	Male	28	>15	Urban	College	Governme	37.4	Yes	Yes	Yes	No	Yes	No	Yes	No	No	PF	PF	2297	Moderate	Trophozoite	Gametocyte negative	Yes	16.5	>12	Yes	RDT negative	First Re	Yes	2024-06-12	Yes/Some	All memb	No		Inside h	No		No	No treatment history
GM438	3	September	Wet	Autumn	2023	Gondar Zuria	Maksegnit	Maksegnit	37.5547	12.3813	Male	43	>15	Rural	Unable to read & write	Farmer	38	Yes	Yes	Yes	No	No	No	No	No	No	PF	PF	7038	Moderate	Trophozoite	Gametocyte negative	Yes	15.2	>12	Yes	RDT negative	First Re	No				No		Inside h	No		Yes	No treatment history
GM439	3	September	Wet	Autumn	2023	Gondar Zuria	Maksegnit	Maksegnit	37.5547	12.3813	Male	22	>15	Urban	Primary	Student	37	Yes	Yes	Yes	No	Yes	No	No	No	No	PF	PF	74705	High	Trophozoite	Gametocyte negative	Yes	10.9	<=12	Yes	RDT positive	First Re	No				No		Inside h	No		Yes	No treatment history
GM443	3	September	Wet	Autumn	2023	Gondar Zuria	Maksegnit	Maksegnit	37.5547	12.3813	Male	20	>15	Urban	Secondary	Student	37.6	Yes	Yes	Yes	No	Yes	No	No	No	No	PF	PF	9261	Moderate	Trophozoite	Gametocyte negative	Yes	16.3	>12	Yes	RDT negative	First Re	No				No		Inside h	No		No	No treatment history
GM453	3	September	Wet	Autumn	2023	Gondar Zuria	Maksegnit	Maksegnit	37.5547	12.3813	Female	10	<15	Urban	Primary	Student	38.1	Yes	Yes	Yes	No	No	No	No	No	No	PF	PF	3184	Moderate	Trophozoite	Gametocyte negative	Yes	13.3	>12	Yes	RDT positive	First Re	Yes	2024-06-12	Yes/Some	All memb	No		Inside h	Yes	<1km	Yes	No treatment history
GM455	3	September	Wet	Autumn	2023	Gondar Zuria	Maksegnit	Maksegnit	37.5547	12.3813	Male	14	<15	Urban	Primary	Student	38.2	Yes	Yes	Yes	No	No	No	Yes	No	No	PF	PF	93268	High	Trophozoite	Gametocyte negative	Yes	14.1	>12	Yes	RDT positive	SD bioli	No				No		Inside h	Yes	>1km	Yes	No treatment history
GM457	3	October	Wet	Autumn	2023	Gondar Zuria	Maksegnit	Maksegnit	37.5547	12.3813	Male	32	>15	Urban	Secondary	Governme	38.2	Yes	Yes	Yes	No	No	No	No	No	No	PF	PF	51340	High	Trophozoite	Gametocyte negative	Yes	19.9	>12	Yes	RDT negative	Abbott	Yes	12-24 Mo	Yes/Alwa	All memb	No		Inside h	No		Yes	No treatment history
GM463	3	October	Wet	Autumn	2023	Gondar Zuria	Maksegnit	Maksegnit	37.5547	12.3813	Male	22	>15	Urban	Secondary	Student	37.9	Yes	Yes	Yes	No	Yes	No	No	No	No	PF	PF	14407	High	Trophozoite	Gametocyte negative	Yes	15.2	>12	Yes	RDT negative	SD bioli	Yes	12-24 Mo	Yes/Some	All memb	No		Inside h	No		No	No treatment history
GM467	2	October	Wet	Autumn	2023	Gondar Zuria	Maksegnit	Maksegnit	37.5547	12.3813	Female	18	>15	Urban	Secondary	Student	36.8	Yes	Yes	Yes	No	Yes	No	No	No	No	PF	PF	38369	High	Trophozoite	Gametocyte negative	Yes	13.9	>12	Yes	RDT negative	Abbott	Yes	12-24 Mo	Yes/Some	All memb	No		Inside h	No		No	With treatment history
GM036	3	November	Wet	Autumn	2022	Gondar Zuria	Maksegnit	Manterno	37.612	12.3318	Male	52	>15	Rural	Unable to read & write	Farmer	38	Yes	Yes	Yes	No	No	No	No	No	No	PF	PF	1490	Moderate	Trophozoite	Gametocyte negative	Yes	15.31	>12	Yes	RDT negative	SD bioli	Yes	12-24 Mo	Yes/Some	All memb	No		Inside h	Yes	<1km	Yes	No treatment history
GM054	3	November	Wet	Autumn	2022	Gondar Zuria	Maksegnit	Manterno	37.612	12.3318	Female	60	>15	Rural	Unable to read & write	Farmer	37	Yes	Yes	Yes	No	No	No	No	No	No	PF	PF+PV	7800	Moderate	Trophozoite	Gametocyte negative	Yes	14.3	>12	Yes	RDT positive	SD bioli	No				No		Inside h	No		Yes	No treatment history
GM057	2	November	Wet	Autumn	2022	Gondar Zuria	Maksegnit	Manterno	37.612	12.3318	Female	18	>15	Rural	Primary	Student	37	Yes	Yes	Yes	No	Yes	No	No	No	No	PF	PF	17120	High	Trophozoite	Gametocyte negative	Yes	12.8	>12	Yes	RDT positive	SD bioli	Yes	12-24 Mo	Yes/Some	All memb	No		Inside h	Yes	<1km	Yes	No treatment history
GM245	3	May	Dry	Spring	2023	Gondar Zuria	Maksegnit	Manterno	37.612	12.3318	Male	25	>15	Rural	Primary	Student	38	Yes	Yes	Yes	No	No	No	No	No	No	PF	PF	48	Low	Trophozoite	Gametocyte negative	Yes	15	>12	Yes	RDT negative	First Re	No				No		Inside h	No		Yes	No treatment history
GM258	3	May	Dry	Spring	2023	Gondar Zuria	Maksegnit	Manterno	37.612	12.3318	Female	35	>15	Rural	Unable to read & write	Farmer	37.8	Yes	Yes	Yes	No	Yes	No	No	No	No	PF	PF	3720	Moderate	Trophozoite	Gametocyte negative	Yes	14	>12	No			Yes	2024-06-12	Yes/Some	All memb	No		Inside h	Yes	<1km	Yes	No treatment history
GM279	3	May	Dry	Spring	2023	Gondar Zuria	Maksegnit	Manterno	37.612	12.3318	Male	40	>15	Rural	Unable to read & write	Farmer	38	Yes	Yes	Yes	No	Yes	No	No	No	No	PF	PF	48	Low	Trophozoite	Gametocyte negative	Yes	14	>12	Yes	RDT positive	First Re	Yes	2024-06-12	Yes/Some	All memb	No		Inside h	No		Yes	No treatment history
GM298	3	June	Wet	Summer	2023	Gondar Zuria	Maksegnit	Manterno	37.612	12.3318	Male	30	>15	Rural	Unable to read & write	Farmer	38.9	Yes	Yes	Yes	No	No	No	No	No	No	PF	PF	6447	Moderate	Trophozoite	Gametocyte negative	Yes	15	>12	No			Yes	12-24 Mo	Yes/Some	All memb	No		Inside h	No		Yes	No treatment history
GM300	3	June	Wet	Summer	2023	Gondar Zuria	Maksegnit	Manterno	37.612	12.3318	Female	35	>15	Rural	Unable to read & write	Farmer	38.9	Yes	Yes	Yes	No	No	No	No	No	No	PF	PF	18526	High	Trophozoite	Gametocyte negative	Yes	12.8	>12	No			Yes	12-24 Mo	Yes/Some	All memb	No		Inside h	No		Yes	No treatment history
GM319	2	June	Wet	Summer	2023	Gondar Zuria	Maksegnit	Manterno	37.612	12.3318	Male	6	<15	Rural	Primary	Student	38.4	Yes	Yes	Yes	No	No	No	No	No	No	PF	PF	12610	High	Trophozoite	Gametocyte negative	Yes	13	>12	Yes	RDT positive	First Re	Yes	2024-06-12	Yes/Alwa	Children	No		Inside h	Yes	<1km	Yes	No treatment history
GM407	3	August	Wet	Summer	2023	Gondar Zuria	Maksegnit	Manterno	37.612	12.3318	Male	18	>15	Rural	Secondary	Student	36.8	Yes	Yes	Yes	No	No	No	No	No	No	PF	PF	45216	High	Trophozoite	Gametocyte negative	Yes	14.8	>12	Yes	RDT positive	First Re	Yes	12-24 Mo	Yes/Alwa	All memb	No		Inside h	No		No	No treatment history
GM478	2	October	Wet	Autumn	2023	Gondar Zuria	Maksegnit	Manterno	37.612	12.3318	Male	23	>15	Rural	College	Student	37.2	Yes	Yes	Yes	No	No	No	No	No	No	PF	PF	3602	Moderate	Trophozoite	Gametocyte negative	Yes	16.7	>12	Yes	RDT negative	Abbott	No				No		Inside h	No		Yes	No treatment history
GM480	3	October	Wet	Autumn	2023	Gondar Zuria	Maksegnit	Manterno	37.612	12.3318	Male	17	>15	Rural	Primary	Student	38	Yes	Yes	Yes	No	No	No	No	No	No	PF	PF	12588	High	Trophozoite	Gametocyte negative	Yes	12.7	>12	Yes	RDT positive	Abbott	Yes	12-24 Mo	Yes/Some	All memb	No		Inside h	No		Yes	No treatment history
GM056	3	November	Wet	Autumn	2022	Gondar Zuria	Maksegnit	Minziro	37.486	12.4358	Male	24	>15	Rural	Secondary	Student	38	Yes	Yes	Yes	No	Yes	No	Yes	No	No	PF	PF	14760	High	Trophozoite	Gametocyte negative	Yes	16.9	>12	Yes	RDT negative	SD bioli	No				No		Inside h	Yes	>1km	Yes	With treatment history
GM204	3	March	Dry	Spring	2023	Gondar Zuria	Maksegnit	Minziro	37.486	12.4358	Female	21	>15	Rural	College	Governme	38	Yes	Yes	Yes	No	No	No	No	No	No	PF		0	Low	Trophozoite	Gametocyte negative	Yes	13.1	>12	Yes	RDT positive	SD bioli	Yes	<6 Month	Yes/Some	All memb	No		Inside h	No		Yes	No treatment history
GM206	2	March	Dry	Spring	2023	Gondar Zuria	Maksegnit	Minziro	37.486	12.4358	Male	15	>15	Rural	Primary	Student	38.1	Yes	Yes	Yes	No	No	No	No	No	No	PF	PF	14392	High	Trophozoite	Gametocyte negative	Yes	13	>12	Yes	RDT negative	SD bioli	Yes	<6 Month	Yes/Some	All memb	No		Inside h	Yes	<1km	Yes	No treatment history
GM208	3	March	Dry	Spring	2023	Gondar Zuria	Maksegnit	Minziro	37.486	12.4358	Male	14	<15	Rural	Primary	Student	38.1	Yes	Yes	Yes	No	No	No	No	No	No	PF	PF	216000	Hyperparasitaemia	Trophozoite	Gametocyte negative	Yes	13	>12	Yes	RDT negative	SD bioli	Yes	<6 Month	Yes/Some	All memb	No		Inside h	Yes	<1km	No	No treatment history
GM002	3	November	Wet	Autumn	2022	Gondar Zuria	Maksegnit	Sheha Gomenge	37.5574	12.2996	Male	45	>15	Rural	Primary	Student	38	Yes	Yes	Yes	No	Yes	No	No	No	No	PF	PF	5255	Moderate	Trophozoite	Gametocyte negative	Yes	14	>12	Yes	RDT positive	Abbott	Yes	<6 Month	Yes/Some	All memb	No		Inside h	Yes	<1km	Yes	No treatment history
GM029	3	November	Wet	Autumn	2022	Gondar Zuria	Maksegnit	Sheha Gomenge	37.5574	12.2996	Male	18	>15	Rural	Primary	Student	37	Yes	Yes	Yes	No	Yes	No	No	No	No	PF	PF	42667	High	Trophozoite	Gametocyte negative	Yes	15.4	>12	Yes	RDT negative	SD bioli	No				No		Inside h	Yes	>1km	Yes	No treatment history
GM112	3	December	Dry	Winter	2022	Gondar Zuria	Maksegnit	Sheha Gomenge	37.5574	12.2996	Female	38	>15	Rural	Unable to read & write	Farmer	38.5	Yes	Yes	Yes	No	No	No	No	No	No	PF	PF	95	Low	Trophozoite	Gametocyte negative	Yes	12.4	>12	Yes	RDT negative	First Re	Yes	12-24 Mo	No	All memb	No		Inside h	No		No	No treatment history
GM118	3	December	Dry	Winter	2022	Gondar Zuria	Maksegnit	Sheha Gomenge	37.5574	12.2996	Female	28	>15	Rural	Secondary	Student	38	Yes	Yes	Yes	No	No	No	No	No	No	PF	PF	896	Low	Trophozoite	Gametocyte negative	Yes	12.5	>12	Yes	RDT positive	First Re	No				No		Inside h	No		No	No treatment history
GM138	2	December	Dry	Winter	2022	Gondar Zuria	Maksegnit	Sheha Gomenge	37.5574	12.2996	Male	18	>15	Rural	Secondary	Student	37	Yes	Yes	Yes	No	Yes	No	No	No	No	PF	PF	3680	Moderate	Trophozoite	Gametocyte negative	Yes	13.7	>12	Yes	RDT positive	First Re	Yes	12-24 Mo	Yes/Alwa	All memb	No		Inside h	No		Yes	No treatment history
GM196	3	February	Dry	Winter	2023	Gondar Zuria	Maksegnit	Sheha Gomenge	37.5574	12.2996	Female	35	>15	Rural	Unable to read & write	Farmer	37.2	Yes	Yes	Yes	No	Yes	No	No	No	No	PF	PF	4378	Moderate	Trophozoite	Gametocyte negative	Yes	14.1	>12	Yes	RDT positive	SD bioli	Yes	<6 Month	Yes/Some	All memb	No		Inside h	Yes	<1km	Yes	No treatment history
GM290	3	May	Dry	Spring	2023	Gondar Zuria	Maksegnit	Sheha Gomenge	37.5574	12.2996	Male	40	>15	Rural	Unable to read & write	Farmer	38.9	Yes	Yes	Yes	No	No	No	No	No	No	PF	PF	3451	Moderate	Trophozoite	Gametocyte negative	Yes	17.7	>12	No			Yes	12-24 Mo	Yes/Some	All memb	No		Inside h	No		Yes	No treatment history
GM294	3	June	Wet	Summer	2023	Gondar Zuria	Maksegnit	Sheha Gomenge	37.5574	12.2996	Male	14	<15	Rural	Primary	Student	39	Yes	Yes	Yes	No	No	No	No	No	No	PF	PF	30560	High	Trophozoite	Gametocyte negative	Yes	14.2	>12	No			No				No		Inside h	Yes	>1km	Yes	With treatment history
GM301	3	June	Wet	Summer	2023	Gondar Zuria	Maksegnit	Sheha Gomenge	37.5574	12.2996	Male	18	>15	Rural	Primary	Student	39.8	Yes	Yes	Yes	No	No	No	No	No	No	PF	PF	12000	High	Trophozoite	Gametocyte negative	Yes	13.2	>12	No			Yes	12-24 Mo	Yes/Some	All memb	No		Inside h	No		Yes	No treatment history
GM304	3	June	Wet	Summer	2023	Gondar Zuria	Maksegnit	Sheha Gomenge	37.5574	12.2996	Female	50	>15	Rural	Unable to read & write	Farmer	39.2	Yes	Yes	Yes	No	No	No	No	No	No	PF	PV	32	Low	Troph + Gam	Gametocyte positive	Yes	12.3	>12	No			Yes	12-24 Mo	Yes/Some	All memb	No		Inside h	Yes	<1km	Yes	No treatment history
GM315	2	June	Wet	Summer	2023	Gondar Zuria	Maksegnit	Sheha Gomenge	37.5574	12.2996	Female	18	>15	Rural	Secondary	Student	38.2	Yes	Yes	Yes	No	No	No	Yes	No	No	PF	PF	63366	High	Trophozoite	Gametocyte negative	Yes	13.5	>12	Yes	RDT positive	First Re	Yes	2024-06-12	Yes/Some	All memb	No		Inside h	Yes	<1km	Yes	No treatment history
GM334	3	June	Wet	Summer	2023	Gondar Zuria	Maksegnit	Sheha Gomenge	37.5574	12.2996	Male	26	>15	Rural	Primary	Daily la	37	Yes	Yes	Yes	No	Yes	No	No	No	No	PF	PF	16119	High	Trophozoite	Gametocyte negative	Yes	14.2	>12	Yes	RDT negative	First Re	Yes	2024-06-12	Yes/Some	Children	No		Inside h	Yes	<1km	Yes	No treatment history
GM338	3	June	Wet	Summer	2023	Gondar Zuria	Maksegnit	Sheha Gomenge	37.5574	12.2996	Male	18	>15	Rural	Primary	Student	38	Yes	Yes	Yes	No	Yes	No	No	No	No	PF	PF	640	Low	Trophozoite	Gametocyte negative	Yes	13.3	>12	Yes	RDT positive	First Re	Yes	2024-06-12	No		No		Outside	No		Yes	With treatment history
GM350	3	June	Wet	Summer	2023	Gondar Zuria	Maksegnit	Sheha Gomenge	37.5574	12.2996	Female	40	>15	Rural	Unable to read & write	Farmer	37.6	Yes	Yes	Yes	No	Yes	No	No	No	No	PF	PF	80	Low	Trophozoite	Gametocyte negative	Yes	14	>12	Yes	RDT positive	First Re	Yes	2024-06-12	Yes/Alwa	All memb	No		Inside h	No		Yes	No treatment history
GM355	3	July	Wet	Summer	2023	Gondar Zuria	Maksegnit	Sheha Gomenge	37.5574	12.2996	Female	17	>15	Rural	Primary	Student	37	Yes	Yes	Yes	No	Yes	No	No	No	No	PF	PF	4706	Moderate	Trophozoite	Gametocyte negative	Yes	12	<=12	Yes	RDT positive	First Re	Yes	2024-06-12	Yes/Some	All memb	No		Inside h	No		No	No treatment history
GM370	3	July	Wet	Summer	2023	Gondar Zuria	Maksegnit	Sheha Gomenge	37.5574	12.2996	Female	14	<15	Rural	Primary	Student	37.8	Yes	Yes	Yes	No	Yes	No	No	No	No	PF	PF	2164	Moderate	Trophozoite	Gametocyte negative	Yes	13.5	>12	Yes	RDT positive	First Re	No				No		Inside h	Yes	>1km	Yes	No treatment history
GM380	3	July	Wet	Summer	2023	Gondar Zuria	Maksegnit	Sheha Gomenge	37.5574	12.2996	Male	18	>15	Rural	Unable to read & write	Student	38.1	Yes	Yes	Yes	No	Yes	No	No	No	No	PF	PF	123762	Hyperparasitaemia	Trophozoite	Gametocyte negative	Yes	9.8	<=12	Yes	RDT positive	First Re	No				No		Inside h	Yes	<1km	Yes	No treatment history
GM386	3	July	Wet	Summer	2023	Gondar Zuria	Maksegnit	Sheha Gomenge	37.5574	12.2996	Female	50	>15	Rural	Unable to read & write	Farmer	37	Yes	Yes	Yes	No	Yes	No	No	No	No	PF	PF	47107	High	Trophozoite	Gametocyte negative	Yes	7.1	<=12	Yes	RDT positive	First Re	Yes	12-24 Mo	No	All memb	No		Inside h	No		Yes	No treatment history
GM389	3	August	Wet	Summer	2023	Gondar Zuria	Maksegnit	Sheha Gomenge	37.5574	12.2996	Male	14	<15	Rural	Secondary	Student	37.6	Yes	Yes	Yes	No	No	No	No	No	No	PF	PF	5048	Moderate	Troph + Gam	Gametocyte positive	Yes	14	>12	Yes	RDT negative	First Re	Yes	>2 Years	Yes/Some	All memb	No		Inside h	No		No	No treatment history
GM393	2	August	Wet	Summer	2023	Gondar Zuria	Maksegnit	Sheha Gomenge	37.5574	12.2996	Male	30	>15	Rural	Unable to read & write	Farmer	37.4	Yes	Yes	Yes	No	No	No	No	No	No	PF	PF	2443	Moderate	Trophozoite	Gametocyte negative	Yes	14.9	>12	Yes	RDT positive	First Re	Yes	12-24 Mo	Yes/Some	All memb	No		Inside h	Yes	<1km	Yes	No treatment history
GM396	3	August	Wet	Summer	2023	Gondar Zuria	Maksegnit	Sheha Gomenge	37.5574	12.2996	Male	18	>15	Rural	Secondary	Student	36.9	Yes	Yes	Yes	No	Yes	No	Yes	No	No	PF	PF	63768	High	Trophozoite	Gametocyte negative	Yes	12.6	>12	Yes	RDT positive	First Re	No				No		Inside h	No		No	No treatment history
GM410	3	August	Wet	Summer	2023	Gondar Zuria	Maksegnit	Sheha Gomenge	37.5574	12.2996	Male	20	>15	Rural	Primary	Student	38	Yes	Yes	Yes	No	Yes	No	No	No	No	PF	PF	9795	Moderate	Trophozoite	Gametocyte negative	Yes	13.4	>12	Yes	RDT positive	First Re	Yes	12-24 Mo	Yes/Some	All memb	No		Inside h	No		Yes	No treatment history
GM415	3	August	Wet	Summer	2023	Gondar Zuria	Maksegnit	Sheha Gomenge	37.5574	12.2996	Male	60	>15	Rural	Unable to read & write	Farmer	37.5	Yes	Yes	Yes	No	No	No	No	No	No	PF	PF	823	Low	Trophozoite	Gametocyte negative	Yes	12.5	>12	Yes	RDT positive	First Re	Yes	12-24 Mo	Yes/Alwa	All memb	No		Inside h	No		Yes	No treatment history
GM451	3	September	Wet	Autumn	2023	Gondar Zuria	Maksegnit	Sheha Gomenge	37.5574	12.2996	Male	6	<15	Rural	Primary	Student	38.1	Yes	Yes	Yes	No	Yes	No	Yes	No	No	PF	PF	244673	Hyperparasitaemia	Trophozoite	Gametocyte negative	Yes	11.6	<=12	Yes	RDT negative	SD bioli	Yes	12-24 Mo	Yes/Some	All memb	No		Inside h	Yes	<1km	No	No treatment history
GM479	3	October	Wet	Autumn	2023	Gondar Zuria	Maksegnit	Sheha Gomenge	37.5574	12.2996	Male	14	<15	Rural	Primary	Student	37.9	Yes	Yes	Yes	No	No	No	No	No	No	PF	PF	4487	Moderate	Trophozoite	Gametocyte negative	Yes	16.7	>12	Yes	RDT negative	Abbott	Yes	12-24 Mo	Yes/Some	All memb	No		Inside h	No		Yes	No treatment history
GM496	3	October	Wet	Autumn	2023	Gondar Zuria	Maksegnit	Sheha Gomenge	37.5574	12.2996	Male	21	>15	Rural	Secondary	Student	37.5	Yes	Yes	Yes	No	Yes	No	No	No	No	PF	PF	32039	High	Trophozoite	Gametocyte negative	Yes	16.2	>12	Yes	RDT positive	Abbott	Yes	12-24 Mo	Yes/Alwa	All memb	No		Outside	Yes	<1km	Yes	No treatment history
GM015	2	November	Wet	Autumn	2022	Gondar Zuria	Maksegnit	Tsionseguach	37.5535	12.3628	Male	31	>15	Rural	Unable to read & write	Farmer	37.3	Yes	Yes	Yes	No	No	No	No	No	No	PF	PF	19842	High	Trophozoite	Gametocyte negative	Yes	16	>12	Yes	RDT negative	Abbott	Yes	>2 Years	Yes/Some	Children	No		Inside h	Yes	<1km	Yes	No treatment history
GM020	3	November	Wet	Autumn	2022	Gondar Zuria	Maksegnit	Tsionseguach	37.5535	12.3628	Male	20	>15	Rural	Primary	Student	37.1	Yes	Yes	Yes	No	No	No	No	No	No	PF	PF	13930	High	Trophozoite	Gametocyte negative	Yes	15	>12	Yes	RDT positive	SD bioli	Yes	2024-06-12	Yes/Alwa	All memb	No		Outside	Yes	>1km	Yes	No treatment history
GM033	3	November	Wet	Autumn	2022	Gondar Zuria	Maksegnit	Tsionseguach	37.5535	12.3628	Male	27	>15	Rural	Primary	Student	37	Yes	Yes	Yes	No	Yes	No	No	No	No	PF	PF	4691	Moderate	Trophozoite	Gametocyte negative	Yes	14.8	>12	Yes	RDT negative	Abbott	Yes	12-24 Mo	Yes/Some	All memb	No		Inside h	Yes	>1km	Yes	No treatment history
GM039	3	November	Wet	Autumn	2022	Gondar Zuria	Maksegnit	Tsionseguach	37.5535	12.3628	Male	56	>15	Rural	Unable to read & write	Farmer	38	Yes	Yes	Yes	No	Yes	No	No	No	No	PF	PF	5151	Moderate	Trophozoite	Gametocyte negative	Yes	14.3	>12	Yes	RDT negative	SD bioli	Yes	12-24 Mo	Yes/Some	All memb	No		Inside h	Yes	<1km	Yes	No treatment history
GM041	3	November	Wet	Autumn	2022	Gondar Zuria	Maksegnit	Tsionseguach	37.5535	12.3628	Male	54	>15	Rural	Unable to read & write	Farmer	37	Yes	Yes	Yes	No	Yes	No	No	No	No	PF	PF	7560	Moderate	Trophozoite	Gametocyte negative	Yes	12.71	>12	Yes	RDT positive	SD bioli	Yes	12-24 Mo	Yes/Alwa	All memb	No		Inside h	Yes	>1km	Yes	No treatment history
GM042	3	November	Wet	Autumn	2022	Gondar Zuria	Maksegnit	Tsionseguach	37.5535	12.3628	Female	11	<15	Rural	Primary	Student	36	Yes	Yes	Yes	No	Yes	No	No	No	No	PF	PF	14691	High	Trophozoite	Gametocyte negative	Yes	11.4	<=12	Yes	RDT negative	SD bioli	Yes	12-24 Mo	Yes/Some	All memb	No		Inside h	Yes	<1km	Yes	No treatment history
GM043	3	November	Wet	Autumn	2022	Gondar Zuria	Maksegnit	Tsionseguach	37.5535	12.3628	Male	18	>15	Rural	Primary	Student	37.2	Yes	Yes	Yes	No	Yes	No	No	No	No	PF	PF	32	Low	Trophozoite	Gametocyte negative	Yes	16.5	>12	No			Yes	12-24 Mo	Yes/Alwa	All memb	No		Inside h	No		No	No treatment history
GM045	3	November	Wet	Autumn	2022	Gondar Zuria	Maksegnit	Tsionseguach	37.5535	12.3628	Male	19	>15	Rural	Primary	Student	37.6	Yes	Yes	Yes	No	Yes	No	No	No	No	PF	PF	4120	Moderate	Trophozoite	Gametocyte negative	Yes	14	>12	Yes	RDT negative	SD bioli	Yes	12-24 Mo	Yes/Alwa	All memb	No		Inside h	Yes	<1km	Yes	No treatment history
GM084	3	December	Dry	Winter	2022	Gondar Zuria	Maksegnit	Tsionseguach	37.5535	12.3628	Male	17	>15	Rural	Primary	Student	37	Yes	Yes	Yes	No	Yes	No	No	No	No	PF	PF	11224	High	Trophozoite	Gametocyte negative	Yes	14.8	>12	Yes	RDT positive	SD bioli	Yes	12-24 Mo	Yes/Some	All memb	No		Inside h	Yes	<1km	Yes	No treatment history
GM088	3	December	Dry	Winter	2022	Gondar Zuria	Maksegnit	Tsionseguach	37.5535	12.3628	Female	20	>15	Rural	Secondary	Student	38	Yes	Yes	Yes	No	No	No	No	No	No	PF	PF	512	Low	Troph + Gam	Gametocyte positive	Yes	8.5	<=12	Yes	RDT negative	SD bioli	Yes	12-24 Mo	Yes/Alwa	All memb	No		Inside h	No		No	No treatment history
GM099	2	December	Dry	Winter	2022	Gondar Zuria	Maksegnit	Tsionseguach	37.5535	12.3628	Male	14	<15	Rural	Primary	Student	38	Yes	Yes	Yes	No	No	No	No	No	No	PF	PF	5811	Moderate	Trophozoite	Gametocyte negative	Yes	13.8	>12	Yes	RDT negative	SD bioli	Yes	12-24 Mo	Yes/Some	All memb	No		Inside h	Yes	<1km	No	No treatment history
GM100	2	December	Dry	Winter	2022	Gondar Zuria	Maksegnit	Tsionseguach	37.5535	12.3628	Male	14	<15	Rural	Primary	Student	37.5	Yes	Yes	Yes	No	No	No	No	No	No	PF	PF	32000	High	Trophozoite	Gametocyte negative	Yes	13.5	>12	Yes	RDT negative	SD bioli	Yes	12-24 Mo	Yes/Some	All memb	No		Inside h	No		No	No treatment history
GM104	3	December	Dry	Winter	2022	Gondar Zuria	Maksegnit	Tsionseguach	37.5535	12.3628	Female	15	>15	Rural	Unable to read & write	Farmer	38.5	Yes	Yes	Yes	No	No	No	No	No	No	PF	PF	32927	High	Trophozoite	Gametocyte negative	Yes	13.7	>12	Yes	RDT negative	First Re	Yes	12-24 Mo	Yes/Some	All memb	No		Inside h	No		No	No treatment history
GM140	3	December	Dry	Winter	2022	Gondar Zuria	Maksegnit	Tsionseguach	37.5535	12.3628	Male	12	<15	Rural	Primary	Student	37	Yes	Yes	Yes	No	Yes	No	No	No	No	PF	PF	2884	Moderate	Trophozoite	Gametocyte negative	Yes	12.5	>12	Yes	RDT negative	First Re	No				No		Inside h	No		Yes	No treatment history
GM141	3	December	Dry	Winter	2022	Gondar Zuria	Maksegnit	Tsionseguach	37.5535	12.3628	Female	29	>15	Rural	Unable to read & write	Farmer	37	Yes	Yes	Yes	No	Yes	No	No	No	No	PF	PF	25074	High	Trophozoite	Gametocyte negative	Yes	11.9	<=12	Yes	RDT negative	First Re	Yes	<6 Month	Yes/Some	All memb	No		Inside h	No		Yes	With treatment history
GM142	3	December	Dry	Winter	2022	Gondar Zuria	Maksegnit	Tsionseguach	37.5535	12.3628	Male	15	>15	Rural	Primary	Student	37	Yes	Yes	Yes	No	Yes	No	No	No	No	PF	PF	1354	Moderate	Trophozoite	Gametocyte negative	Yes	13.2	>12	Yes	RDT negative	First Re	Yes	<6 Month	Yes/Some	All memb	No		Inside h	Yes	>1km	Yes	No treatment history
GM156	3	January	Dry	Winter	2023	Gondar Zuria	Maksegnit	Tsionseguach	37.5535	12.3628	Female	38	>15	Rural	Unable to read & write	Farmer	37	Yes	Yes	Yes	No	No	No	No	No	No	PF	PF	480	Low	Trophozoite	Gametocyte negative	Yes	11	<=12	Yes	RDT positive	First Re	Yes	<6 Month	Yes/Some	All memb	No		Inside h	No		Yes	With treatment history
GM160	2	January	Dry	Winter	2023	Gondar Zuria	Maksegnit	Tsionseguach	37.5535	12.3628	Female	47	>15	Rural	Unable to read & write	Farmer	36.1	Yes	Yes	Yes	No	No	No	No	No	No	PF	PF	7600	Moderate	Trophozoite	Gametocyte negative	Yes	12	<=12	Yes	RDT negative	First Re	Yes	12-24 Mo	Yes/Some	All memb	No		Inside h	No		Yes	With treatment history
GM163	2	January	Dry	Winter	2023	Gondar Zuria	Maksegnit	Tsionseguach	37.5535	12.3628	Female	16	>15	Rural	Primary	Student	36.1	Yes	Yes	Yes	No	No	No	No	No	No	PF	PF	812	Low	Trophozoite	Gametocyte negative	Yes	13.7	>12	Yes	RDT negative	First Re	Yes	<6 Month	Yes/Alwa	All memb	Yes	<6 Month	Inside h	Yes	<1km	Yes	No treatment history
GM168	2	January	Dry	Winter	2023	Gondar Zuria	Maksegnit	Tsionseguach	37.5535	12.3628	Male	17	>15	Rural	Secondary	Student	37.2	Yes	Yes	Yes	No	No	No	No	No	No	PF	PF	7650	Moderate	Trophozoite	Gametocyte negative	Yes	14.4	>12	Yes	RDT negative	First Re	No				No		Inside h	No		Yes	No treatment history
GM169	2	January	Dry	Winter	2023	Gondar Zuria	Maksegnit	Tsionseguach	37.5535	12.3628	Male	50	>15	Rural	Unable to read & write	Farmer	38.1	Yes	Yes	Yes	No	No	No	No	No	No	PF	PF	4233	Moderate	Trophozoite	Gametocyte negative	Yes	12	<=12	Yes	RDT positive	First Re	Yes	2024-06-12	Yes/Some	All memb	No		Inside h	No		Yes	With treatment history
GM171	2	January	Dry	Winter	2023	Gondar Zuria	Maksegnit	Tsionseguach	37.5535	12.3628	Female	5	<15	Rural	Unable to read & write	other	38.4	Yes	Yes	Yes	No	No	No	No	No	No	PF	PF	144	Low	Trophozoite	Gametocyte negative	Yes	12	<=12	Yes	RDT positive	First Re	Yes	<6 Month	Yes/Some	All memb	No		Inside h	Yes	<1km	Yes	No treatment history
GM173	3	January	Dry	Winter	2023	Gondar Zuria	Maksegnit	Tsionseguach	37.5535	12.3628	Male	55	>15	Rural	Unable to read & write	Farmer	37.2	Yes	Yes	Yes	No	Yes	No	No	No	No	PF	PF	411	Low	Trophozoite	Gametocyte negative	Yes	9.7	<=12	Yes	RDT negative	First Re	Yes	<6 Month	Yes/Some	All memb	No		Outside	No		Yes	With treatment history
GM174	2	January	Dry	Winter	2023	Gondar Zuria	Maksegnit	Tsionseguach	37.5535	12.3628	Male	26	>15	Rural	Unable to read & write	Farmer	38.2	Yes	Yes	Yes	No	No	No	No	No	No	PF	PF	521	Low	Trophozoite	Gametocyte negative	Yes	14.7	>12	Yes	RDT positive	First Re	Yes	<6 Month	Yes/Some	All memb	No		Inside h	No		Yes	No treatment history
GM175	3	February	Dry	Winter	2023	Gondar Zuria	Maksegnit	Tsionseguach	37.5535	12.3628	Male	50	>15	Rural	Unable to read & write	Farmer	38.2	Yes	Yes	Yes	No	No	No	No	No	No	PF	PF	1600	Moderate	Trophozoite	Gametocyte negative	Yes	14.7	>12	Yes	RDT negative	First Re	Yes	<6 Month	Yes/Some	All memb	No		Inside h	No		Yes	With treatment history
GM176	3	February	Dry	Winter	2023	Gondar Zuria	Maksegnit	Tsionseguach	37.5535	12.3628	Male	15	>15	Rural	Primary	Student	38.5	Yes	Yes	Yes	No	No	No	No	No	No	PF	PF	477	Low	Troph + Gam	Gametocyte positive	Yes	13.3	>12	Yes	RDT negative	First Re	Yes	<6 Month	Yes/Some	All memb	No		Outside	Yes	<1km	Yes	With treatment history
GM185	3	February	Dry	Winter	2023	Gondar Zuria	Maksegnit	Tsionseguach	37.5535	12.3628	Female	20	>15	Rural	Secondary	Student	37.2	Yes	Yes	Yes	No	No	No	Yes	No	No	PF	PF	19004	High	Trophozoite	Gametocyte negative	Yes	14.9	>12	Yes	RDT positive	First Re	Yes	<6 Month	Yes/Alwa	All memb	No		Inside h	Yes	<1km	Yes	No treatment history
GM187	3	February	Dry	Winter	2023	Gondar Zuria	Maksegnit	Tsionseguach	37.5535	12.3628	Male	19	>15	Rural	Secondary	Student	37	Yes	Yes	Yes	No	Yes	No	No	No	No	PF	PF	2547	Moderate	Trophozoite	Gametocyte negative	Yes	12.1	>12	Yes	RDT positive	First Re	Yes	<6 Month	Yes/Some	Older ag	No		Inside h	Yes	<1km	Yes	No treatment history
GM192	2	February	Dry	Winter	2023	Gondar Zuria	Maksegnit	Tsionseguach	37.5535	12.3628	Male	18	>15	Rural	Primary	Student	37.8	Yes	Yes	Yes	No	Yes	No	No	No	No	PF	PF	7683	Moderate	Trophozoite	Gametocyte negative	Yes	14.9	>12	Yes	RDT negative	SD bioli	Yes	<6 Month	Yes/Some	All memb	No		Inside h	Yes	<1km	Yes	No treatment history
GM202	2	March	Dry	Spring	2023	Gondar Zuria	Maksegnit	Tsionseguach	37.5535	12.3628	Male	25	>15	Rural	Primary	Farmer	38.4	Yes	Yes	Yes	No	Yes	No	No	No	No	PF	PF	21073	High	Trophozoite	Gametocyte negative	Yes	15	>12	Yes	RDT positive	SD bioli	Yes	<6 Month	Yes/Some	All memb	No		Inside h	Yes	<1km	Yes	No treatment history
GM220	3	April	Dry	Spring	2023	Gondar Zuria	Maksegnit	Tsionseguach	37.5535	12.3628	Male	21	>15	Rural	Secondary	Student	38	Yes	Yes	Yes	No	Yes	No	No	No	No	PF	PF	49892	High	Trophozoite	Gametocyte negative	Yes	15.1	>12	Yes	RDT negative	First Re	No				No		Inside h	No		No	No treatment history
GM221	3	April	Dry	Spring	2023	Gondar Zuria	Maksegnit	Tsionseguach	37.5535	12.3628	Female	30	>15	Rural	Unable to read & write	Farmer	38.2	Yes	Yes	Yes	No	Yes	No	Yes	No	No	PF	PF	46201	High	Trophozoite	Gametocyte negative	Yes	11.6	<=12	No			Yes	12-24 Mo	Yes/Some	All memb	No		Inside h	No		Yes	No treatment history
GM239	3	May	Dry	Spring	2023	Gondar Zuria	Maksegnit	Tsionseguach	37.5535	12.3628	Female	58	>15	Rural	Unable to read & write	Farmer	37	Yes	Yes	Yes	No	Yes	No	No	No	No	PF	PF	17600	High	Trophozoite	Gametocyte negative	Yes	12.8	>12	Yes	RDT positive	First Re	No				No		Inside h	No		Yes	No treatment history
GM263	3	May	Dry	Spring	2023	Gondar Zuria	Maksegnit	Tsionseguach	37.5535	12.3628	Male	24	>15	Rural	Secondary	Student	38	Yes	Yes	Yes	No	Yes	No	No	No	No	PF	PF	15000	High	Trophozoite	Gametocyte negative	Yes	14.5	>12	Yes	RDT positive	First Re	No				No		Inside h	No		Yes	With treatment history
GM267	3	May	Dry	Spring	2023	Gondar Zuria	Maksegnit	Tsionseguach	37.5535	12.3628	Female	35	>15	Rural	Unable to read & write	Farmer	37	Yes	Yes	Yes	No	No	No	No	No	No	PF	PF	2094	Moderate	Trophozoite	Gametocyte negative	Yes	14.6	>12	Yes	RDT positive	First Re	Yes	2024-06-12	Yes/Some	Older ag	No		Inside h	No		Yes	No treatment history
GM274	3	May	Dry	Spring	2023	Gondar Zuria	Maksegnit	Tsionseguach	37.5535	12.3628	Male	18	>15	Rural	Unable to read & write	Farmer	37.4	Yes	Yes	Yes	No	No	No	No	No	No	PF	PF	764	Low	Trophozoite	Gametocyte negative	Yes	15.1	>12	Yes	RDT positive	First Re	No				No		Inside h	No		Yes	No treatment history
GM280	3	May	Dry	Spring	2023	Gondar Zuria	Maksegnit	Tsionseguach	37.5535	12.3628	Male	6	<15	Rural	Unable to read & write	Farmer	38	Yes	Yes	Yes	No	Yes	No	Yes	No	No	PF	PF	23052	High	Trophozoite	Gametocyte negative	Yes	15	>12	Yes	RDT positive	First Re	Yes	2024-06-12	Yes/Some	All memb	No		Inside h	Yes	>1km	Yes	No treatment history
GM282	3	May	Dry	Spring	2023	Gondar Zuria	Maksegnit	Tsionseguach	37.5535	12.3628	Male	70	>15	Rural	Unable to read & write	Farmer	38	Yes	Yes	Yes	No	Yes	No	No	No	No	PF	PF	17910	High	Trophozoite	Gametocyte negative	Yes	13.7	>12	No			Yes	2024-06-12	Yes/Some	All memb	No		Inside h	Yes	<1km	Yes	No treatment history
GM297	3	June	Wet	Summer	2023	Gondar Zuria	Maksegnit	Tsionseguach	37.5535	12.3628	Male	13	<15	Rural	Primary	Student	37.8	Yes	Yes	Yes	No	No	No	No	No	No	PF	PF	20640	High	Trophozoite	Gametocyte negative	Yes	14.2	>12	No			Yes	2024-06-12	Yes/Some	All memb	No		Inside h	Yes	<1km	Yes	No treatment history
GM306	3	June	Wet	Summer	2023	Gondar Zuria	Maksegnit	Tsionseguach	37.5535	12.3628	Male	28	>15	Rural	Unable to read & write	Farmer	37.2	Yes	Yes	Yes	No	Yes	No	No	No	No	PF	PF	4466	Moderate	Trophozoite	Gametocyte negative	Yes	14.1	>12	No			Yes	12-24 Mo	Yes/Some	Children	No		Inside h	No		Yes	No treatment history
GM322	2	June	Wet	Summer	2023	Gondar Zuria	Maksegnit	Tsionseguach	37.5535	12.3628	Male	40	>15	Rural	Unable to read & write	Farmer	37.6	Yes	Yes	Yes	No	No	No	No	No	No	PF	PF	6377	Moderate	Trophozoite	Gametocyte negative	Yes	14	>12	Yes	RDT negative	SD bioli	Yes	12-24 Mo	Yes/Alwa	All memb	Yes	>6 Month	Inside h	Yes	<1km	Yes	No treatment history
GM328	3	June	Wet	Summer	2023	Gondar Zuria	Maksegnit	Tsionseguach	37.5535	12.3628	Male	40	>15	Rural	Unable to read & write	Farmer	37	Yes	Yes	Yes	No	Yes	No	No	No	No	PF	PF	11530	High	Trophozoite	Gametocyte negative	Yes	14.2	>12	Yes	RDT positive	First Re	No				No		Inside h	No		Yes	No treatment history
GM342	3	June	Wet	Summer	2023	Gondar Zuria	Maksegnit	Tsionseguach	37.5535	12.3628	Female	10	<15	Rural	Primary	Student	37.5	Yes	Yes	Yes	No	Yes	No	No	No	No	PF	PF	7093	Moderate	Trophozoite	Gametocyte negative	Yes	14.5	>12	Yes	RDT negative	First Re	Yes	2024-06-12	Yes/Some	All memb	No		Inside h	No		Yes	With treatment history
GM360	3	July	Wet	Summer	2023	Gondar Zuria	Maksegnit	Tsionseguach	37.5535	12.3628	Male	20	>15	Rural	Secondary	Student	38	Yes	Yes	Yes	No	Yes	No	No	No	No	PF	PF	3155	Moderate	Trophozoite	Gametocyte negative	Yes	17.7	>12	Yes	RDT positive	First Re	Yes	2024-06-12	No		No		Inside h	No		No	No treatment history
GM384	3	July	Wet	Summer	2023	Gondar Zuria	Maksegnit	Tsionseguach	37.5535	12.3628	Male	14	<15	Rural	Primary	Student	38	Yes	Yes	Yes	No	No	No	No	No	No	PF	PF	4158	Moderate	Trophozoite	Gametocyte negative	Yes	11.4	<=12	Yes	RDT positive	First Re	Yes	12-24 Mo	Yes/Alwa	All memb	No		Inside h	Yes	<1km	No	No treatment history
GM394	3	August	Wet	Summer	2023	Gondar Zuria	Maksegnit	Tsionseguach	37.5535	12.3628	Male	40	>15	Rural	Primary	Farmer	37.5	Yes	Yes	Yes	No	Yes	No	No	No	No	PF	PF	3783	Moderate	Trophozoite	Gametocyte negative	Yes	16.4	>12	Yes	RDT positive	First Re	Yes	12-24 Mo	Yes/Some	All memb	No		Inside h	Yes	>1km	No	No treatment history
GM397	3	August	Wet	Summer	2023	Gondar Zuria	Maksegnit	Tsionseguach	37.5535	12.3628	Male	21	>15	Rural	Secondary	Student	37.7	Yes	Yes	Yes	No	Yes	No	No	No	No	PF	PF	15024	High	Trophozoite	Gametocyte negative	Yes	15.2	>12	Yes	RDT negative	First Re	No				No		Inside h	Yes	<1km	Yes	No treatment history
GM399	3	August	Wet	Summer	2023	Gondar Zuria	Maksegnit	Tsionseguach	37.5535	12.3628	Female	14	<15	Rural	Secondary	Student	36.5	Yes	Yes	Yes	No	Yes	No	No	No	No	PF	PF	13611	High	Trophozoite	Gametocyte negative	Yes	13	>12	Yes	RDT positive	First Re	Yes	12-24 Mo	Yes/Alwa	All memb	No		Inside h	No		No	No treatment history
GM406	3	August	Wet	Summer	2023	Gondar Zuria	Maksegnit	Tsionseguach	37.5535	12.3628	Female	30	>15	Rural	Unable to read & write	Farmer	38.2	Yes	Yes	Yes	No	No	No	No	No	No	PF	PF	24902	High	Trophozoite	Gametocyte negative	Yes	10.6	<=12	Yes	RDT positive	First Re	No				No		Inside h	No		No	No treatment history
GM419	3	August	Wet	Summer	2023	Gondar Zuria	Maksegnit	Tsionseguach	37.5535	12.3628	Female	45	>15	Rural	Unable to read & write	Farmer	37.1	Yes	Yes	Yes	No	Yes	No	No	No	No	PF	PF	2507	Moderate	Trophozoite	Gametocyte negative	Yes	13.3	>12	Yes	RDT positive	First Re	Yes	2024-06-12	Yes/Alwa	All memb	No		Inside h	Yes	<1km	Yes	No treatment history
GM420	3	August	Wet	Summer	2023	Gondar Zuria	Maksegnit	Tsionseguach	37.5535	12.3628	Male	18	>15	Rural	College	Student	38.1	Yes	Yes	Yes	No	No	No	No	No	No	PF	PF	17490	High	Trophozoite	Gametocyte negative	Yes	12	<=12	Yes	RDT negative	First Re	Yes	12-24 Mo	Yes/Alwa	All memb	No		Inside h	No		Yes	No treatment history
GM421	3	August	Wet	Summer	2023	Gondar Zuria	Maksegnit	Tsionseguach	37.5535	12.3628	Male	37	>15	Rural	Unable to read & write	Farmer	36.9	Yes	Yes	Yes	No	No	No	Yes	No	No	PF	PF	24676	High	Trophozoite	Gametocyte negative	Yes	15.7	>12	Yes	RDT negative	First Re	No				No		Outside	Yes	>1km	No	No treatment history
GM441	3	September	Wet	Autumn	2023	Gondar Zuria	Maksegnit	Tsionseguach	37.5535	12.3628	Female	35	>15	Rural	Unable to read & write	Farmer	37	Yes	Yes	Yes	No	No	No	No	No	No	PF	PF	24630	High	Trophozoite	Gametocyte negative	Yes	12.7	>12	Yes	RDT positive	First Re	Yes	2024-06-12	Yes/Some	All memb	No		Inside h	Yes	>1km	Yes	No treatment history
GM446	3	September	Wet	Autumn	2023	Gondar Zuria	Maksegnit	Tsionseguach	37.5535	12.3628	Female	38	>15	Rural	Unable to read & write	Farmer	37	Yes	Yes	Yes	No	Yes	No	No	No	No	PF	PF	21843	High	Trophozoite	Gametocyte negative	Yes	13.1	>12	Yes	RDT negative	First Re	Yes	2024-06-12	Yes/Some	All memb	No		Inside h	Yes	<1km	Yes	No treatment history
GM464	3	October	Wet	Autumn	2023	Gondar Zuria	Maksegnit	Tsionseguach	37.5535	12.3628	Female	45	>15	Rural	Unable to read & write	Farmer	37.8	Yes	Yes	Yes	No	No	No	Yes	No	No	PF	PF	27762	High	Trophozoite	Gametocyte negative	Yes	12.6	>12	Yes	RDT negative	Abbott	Yes	2024-06-12	Yes/Some	Older ag	No		Inside h	No		Yes	No treatment history
GM466	2	October	Wet	Autumn	2023	Gondar Zuria	Maksegnit	Tsionseguach	37.5535	12.3628	Male	18	>15	Rural	Primary	Student	38.9	Yes	Yes	Yes	No	No	No	No	No	No	PF	PF	52752	High	Trophozoite	Gametocyte negative	Yes	12.9	>12	Yes	RDT negative	Abbott	No				No		Inside h	No		Yes	No treatment history
GM473	2	October	Wet	Autumn	2023	Gondar Zuria	Maksegnit	Tsionseguach	37.5535	12.3628	Male	19	>15	Rural	College	Student	38	Yes	Yes	Yes	No	No	No	No	No	No	PF	PF	13346	High	Trophozoite	Gametocyte negative	Yes	17	>12	Yes	RDT positive	Abbott	No				No		Inside h	No		Yes	No treatment history
GM474	2	October	Wet	Autumn	2023	Gondar Zuria	Maksegnit	Tsionseguach	37.5535	12.3628	Male	5	<15	Rural	Primary	Student	37.3	Yes	Yes	Yes	No	No	No	No	No	No	PF	PF	24334	High	Trophozoite	Gametocyte negative	Yes	12.2	>12	Yes	RDT negative	Abbott	Yes	12-24 Mo	Yes/Some	All memb	No		Inside h	No		Yes	No treatment history
GM483	3	October	Wet	Autumn	2023	Gondar Zuria	Maksegnit	Tsionseguach	37.5535	12.3628	Female	14	<15	Rural	Secondary	Student	38	Yes	Yes	Yes	No	No	No	No	No	No	PF	PF	19903	High	Trophozoite	Gametocyte negative	Yes	13.1	>12	Yes	RDT positive	Abbott	No				No		Inside h	No		Yes	No treatment history
GM491	3	October	Wet	Autumn	2023	Gondar Zuria	Maksegnit	Tsionseguach	37.5535	12.3628	Female	30	>15	Rural	Unable to read & write	other	39.1	Yes	Yes	Yes	No	No	No	No	No	No	PF	PF	255	Low	Trophozoite	Gametocyte negative	Yes	9.2	<=12	Yes	RDT negative	Abbott	Yes	12-24 Mo	Yes/Some	All memb	No		Inside h	No		Yes	No treatment history
GM492	2	October	Wet	Autumn	2023	Gondar Zuria	Maksegnit	Tsionseguach	37.5535	12.3628	Female	9	<15	Rural	Primary	Student	36.3	Yes	Yes	Yes	No	No	No	No	No	No	PF	PF	6851	Moderate	Trophozoite	Gametocyte negative	Yes	12.8	>12	Yes	RDT positive	Abbott	Yes	12-24 Mo	Yes/Some	All memb	No		Inside h	No		Yes	No treatment history
GM499	3	October	Wet	Autumn	2023	Gondar Zuria	Maksegnit	Tsionseguach	37.5535	12.3628	Male	28	>15	Rural	College	Student	38.5	Yes	Yes	Yes	No	Yes	No	No	No	No	PF	PF	18507	High	Trophozoite	Gametocyte negative	Yes	17.9	>12	Yes	RDT positive	Abbott	Yes	12-24 Mo	Yes/Alwa	All memb	No		Inside h	No		No	No treatment history
GM500	3	October	Wet	Autumn	2023	Gondar Zuria	Maksegnit	Tsionseguach	37.5535	12.3628	Male	18	>15	Rural	Primary	Student	37	Yes	Yes	Yes	No	No	No	Yes	No	No	PF	PF	13568	High	Trophozoite	Gametocyte negative	Yes	16.7	>12	Yes	RDT positive	Abbott	No				No		Inside h	No		Yes	No treatment history
SA001	3	November	Wet	Autumn	2022	Tach Armachiho	Sanja	Yayira	37.3429	13.018	Male	18	>15	Rural	Primary	Farmer	37.6	Yes	Yes	Yes	No	Yes	No	No	No	No	PF	PF	720	Low	Trophozoite	Gametocyte negative	Yes	14.6	>12	Yes	RDT negative	SD bioli	No				No		Outside	No		No	No treatment history
SA005	3	November	Wet	Autumn	2022	Tach Armachiho	Sanja	Yayira	37.3429	13.018	Male	65	>15	Rural	Unable to read & write	Farmer	39	Yes	Yes	Yes	No	Yes	No	No	Yes	No	PF	PF	10160	High	Trophozoite	Gametocyte negative	Yes	12.4	>12	Yes	RDT positive	SD bioli	No				No		Outside	No		No	No treatment history
SA007	3	November	Wet	Autumn	2022	Tach Armachiho	Sanja	Yayira	37.3429	13.018	Female	13	<15	Rural	Primary	Student	37.8	Yes	Yes	Yes	No	Yes	No	No	No	No	PF	PF	16156	High	Trophozoite	Gametocyte negative	Yes	11.7	<=12	Yes	RDT positive	SD bioli	No				No		Inside h	No		Yes	No treatment history
SA011	3	November	Wet	Autumn	2022	Tach Armachiho	Sanja	Yayira	37.3429	13.018	Male	68	>15	Rural	Unable to read & write	Farmer	37	Yes	Yes	Yes	No	Yes	No	No	No	No	PF	PF	688	Low	Trophozoite	Gametocyte negative	Yes	12	<=12	Yes	RDT positive	SD bioli	No				No		Outside	No		Yes	No treatment history
SA025	3	November	Wet	Autumn	2022	Tach Armachiho	Sanja	Yayira	37.3429	13.018	Female	13	<15	Rural	Primary	Student	37	Yes	Yes	Yes	No	No	No	No	No	No	PF	PF	6408	Moderate	Trophozoite	Gametocyte negative	Yes	11.2	<=12	Yes	RDT positive	SD bioli	Yes	>2 Years	Yes/Some	Children	No		Inside h	No		Yes	No treatment history
SA026	3	November	Wet	Autumn	2022	Tach Armachiho	Sanja	Yayira	37.3429	13.018	Male	14	<15	Rural	Primary	Student	37	Yes	Yes	Yes	No	No	No	Yes	No	No	PF	PF	6157	Moderate	Trophozoite	Gametocyte negative	Yes	13.1	>12	Yes	RDT negative	SD bioli	No				No		Inside h	No		No	No treatment history
SA029	3	November	Wet	Autumn	2022	Tach Armachiho	Sanja	Yayira	37.3429	13.018	Female	30	>15	Rural	Unable to read & write	Farmer	37	Yes	Yes	Yes	No	No	No	No	No	No	PF	PF	5550	Moderate	Trophozoite	Gametocyte negative	Yes	10.2	<=12	Yes	RDT positive	SD bioli	No				No		Outside	Yes	>1km	Yes	No treatment history
SA042	3	November	Wet	Autumn	2022	Tach Armachiho	Sanja	Yayira	37.3429	13.018	Male	25	>15	Rural	Unable to read & write	Merchant	37	No	No	Yes	No	No	No	No	No	No	PF	PF	720	Low	Trophozoite	Gametocyte negative	Yes	15.2	>12	Yes	RDT positive	SD bioli	Yes	2024-06-12	Yes/Some	All memb	No		Inside h	No		No	With treatment history
SA054	3	November	Wet	Autumn	2022	Tach Armachiho	Sanja	Yayira	37.3429	13.018	Male	18	>15	Rural	Primary	Farmer	36	Yes	Yes	Yes	No	Yes	No	No	No	No	PF	PF	17531	High	Trophozoite	Gametocyte negative	Yes	13.4	>12	Yes	RDT negative	First Re	No				No		Outside	No		No	No treatment history
SA070	3	November	Wet	Autumn	2022	Tach Armachiho	Sanja	Yayira	37.3429	13.018	Male	26	>15	Rural	Primary	Student	37.1	Yes	Yes	Yes	No	No	No	No	No	No	PF	PF	1651	Moderate	Trophozoite	Gametocyte negative	Yes	15.5	>12	Yes	RDT positive	First Re	No				No		Inside h	Yes	<1km	Yes	No treatment history
SA079	3	November	Wet	Autumn	2022	Tach Armachiho	Sanja	Yayira	37.3429	13.018	Female	15	>15	Rural	Secondary	Student	36	Yes	No	Yes	No	Yes	No	No	No	No	PF	PF	11824	High	Trophozoite	Gametocyte negative	Yes	14.3	>12	Yes	RDT negative	First Re	No				No		Inside h	No		No	No treatment history
SA091	3	November	Wet	Autumn	2022	Tach Armachiho	Sanja	Yayira	37.3429	13.018	Female	27	>15	Rural	Unable to read & write	Farmer	36	Yes	Yes	Yes	No	Yes	No	No	No	No	PF	PF	15802	High	Trophozoite	Gametocyte negative	Yes	10.3	<=12	Yes	RDT positive	First Re	Yes	2024-06-12	Yes/Some	All memb	No		Inside h	Yes	>1km	Yes	No treatment history
SA099	3	December	Dry	Winter	2022	Tach Armachiho	Sanja	Yayira	37.3429	13.018	Female	4	<15	Rural	Unable to read & write	other	37	No data	No Data	No data	No	Yes	No	No	No	No	PF	PF	15393	High	Trophozoite	Gametocyte negative	Yes	13.5	>12	Yes	RDT negative	First Re	Yes	2024-06-12	Yes/Alwa	Children	No		Inside h	No		No	No treatment history
SA104	3	December	Dry	Winter	2022	Tach Armachiho	Sanja	Yayira	37.3429	13.018	Male	18	>15	Rural	Unable to read & write	Farmer	37	Yes	Yes	Yes	No	No	No	No	No	No	PF	PF	46965	High	Trophozoite	Gametocyte negative	Yes	12.8	>12	Yes	RDT positive	First Re	No				No		Outside	No		Yes	No treatment history
SA110	3	December	Dry	Winter	2022	Tach Armachiho	Sanja	Yayira	37.3429	13.018	Male	28	>15	Rural	Primary	Farmer	37	Yes	Yes	Yes	No	Yes	No	No	No	No	PF	PF	4313	Moderate	Trophozoite	Gametocyte negative	Yes	12.6	>12	Yes	RDT positive	First Re	No				No		Inside h	No		No	No treatment history
SA111	3	December	Dry	Winter	2022	Tach Armachiho	Sanja	Yayira	37.3429	13.018	Male	28	>15	Rural	Unable to read & write	Farmer	37.8	Yes	Yes	Yes	No	Yes	No	Yes	No	No	PF	PF	63564	High	Trophozoite	Gametocyte negative	Yes	12.8	>12	Yes	RDT positive	First Re	No				No		Outside	No		No	No treatment history
SA119	3	December	Dry	Winter	2022	Tach Armachiho	Sanja	Yayira	37.3429	13.018	Female	13	<15	Rural	Primary	Student	36	Yes	Yes	Yes	No	Yes	No	No	No	No	PF	PF	5520	Moderate	Trophozoite	Gametocyte negative	Yes	16	>12	Yes	RDT positive	SD bioli	Yes	2024-06-12	Yes/Some	All memb	No		Inside h	No		No	No treatment history
SA130	3	December	Dry	Winter	2022	Tach Armachiho	Sanja	Yayira	37.3429	13.018	Male	19	>15	Rural	Unable to read & write	Farmer	37	Yes	Yes	Yes	No	Yes	No	No	No	No	PF	PF	18161	High	Trophozoite	Gametocyte negative	Yes	15.3	>12	Yes	RDT positive	First Re	Yes	>2 Years	Yes/Some	Children	No		Inside h	No		No	No treatment history
SA131	3	December	Dry	Winter	2022	Tach Armachiho	Sanja	Yayira	37.3429	13.018	Female	10	<15	Rural	Primary	Student	37.6	Yes	Yes	Yes	No	Yes	No	No	No	No	PF	PF	7333	Moderate	Trophozoite	Gametocyte negative	Yes	10.3	<=12	Yes	RDT positive	First Re	Yes	2024-06-12	Yes/Some	All memb	No		Inside h	No		Yes	No treatment history
SA142	3	December	Dry	Winter	2022	Tach Armachiho	Sanja	Yayira	37.3429	13.018	Female	18	>15	Rural	Secondary	Student	37	Yes	Yes	Yes	No	Yes	No	No	No	No	PF	PF	2902	Moderate	Trophozoite	Gametocyte negative	Yes	10.8	<=12	Yes	RDT negative	First Re	No				No		Inside h	No		Yes	No treatment history
SA144	2	December	Dry	Winter	2022	Tach Armachiho	Sanja	Yayira	37.3429	13.018	Male	12	<15	Rural	Primary	Student	37.6	Yes	Yes	Yes	No	No	No	No	No	No	PF	PF	35800	High	Troph + Gam	Gametocyte positive	Yes	9.1	<=12	Yes	RDT positive	First Re	No				No		Inside h	Yes	>1km	Yes	No treatment history
SA147	3	December	Dry	Winter	2022	Tach Armachiho	Sanja	Yayira	37.3429	13.018	Male	18	>15	Rural	Primary	Merchant	37	Yes	Yes	Yes	No	Yes	No	No	No	No	PF	PF	4363	Moderate	Trophozoite	Gametocyte negative	Yes	16.7	>12	Yes	RDT positive	First Re	No				No		Outside	No		No	No treatment history
SA158	2	December	Dry	Winter	2022	Tach Armachiho	Sanja	Yayira	37.3429	13.018	Female	18	>15	Rural	Primary	Student	37	No	No	Yes	No	No	No	No	No	No	PF	PF	8955	Moderate	Trophozoite	Gametocyte negative	Yes	16.1	>12	Yes	RDT negative	First Re	No				No		Inside h	No		No	No treatment history
SA172	3	December	Dry	Winter	2022	Tach Armachiho	Sanja	Yayira	37.3429	13.018	Male	19	>15	Rural	Secondary	Student	37	Yes	Yes	Yes	No	Yes	No	No	No	No	PF	PF	11065	High	Troph + Gam	Gametocyte positive	Yes	14	>12	Yes	RDT positive	First Re	No				No		Outside	No		No	No treatment history
SA175	2	January	Dry	Winter	2023	Tach Armachiho	Sanja	Yayira	37.3429	13.018	Male	18	>15	Rural	Primary	Farmer	37.8	Yes	Yes	Yes	No	Yes	No	No	No	No	PF	PF	15024	High	Trophozoite	Gametocyte negative	Yes	15.7	>12	Yes	RDT positive	First Re	No				No		Outside	Yes	>1km	No	No treatment history
SA177	2	January	Dry	Winter	2023	Tach Armachiho	Sanja	Yayira	37.3429	13.018	Female	15	>15	Rural	Primary	Student	36	Yes	Yes	Yes	No	Yes	No	Yes	No	No	PF	PF	10937	High	Trophozoite	Gametocyte negative	Yes	12.5	>12	Yes	RDT positive	First Re	No				No		Inside h	No		No	No treatment history
SA193	3	January	Dry	Winter	2023	Tach Armachiho	Sanja	Yayira	37.3429	13.018	Female	22	>15	Urban	Unable to read & write	Daily la	37	Yes	Yes	Yes	No	Yes	No	No	No	No	PF	PF	22440	High	Trophozoite	Gametocyte negative	Yes	15	>12	No			Yes	<6 Month	Yes/Some	All memb	No		Inside h	No		No	No treatment history
SA201	3	January	Dry	Winter	2023	Tach Armachiho	Sanja	Yayira	37.3429	13.018	Male	75	>15	Rural	Unable to read & write	Farmer	37	No	Yes	Yes	No	Yes	No	No	No	No	PF	PF	1154	Moderate	Trophozoite	Gametocyte negative	Yes	16.5	>12	No			Yes	<6 Month	No	Older ag	No		Outside	No		No	No treatment history
SA203	3	January	Dry	Winter	2023	Tach Armachiho	Sanja	Yayira	37.3429	13.018	Male	10	<15	Rural	Primary	Student	36	Yes	Yes	Yes	No	Yes	No	No	No	No	PF	PF	14751	High	Trophozoite	Gametocyte negative	Yes	10.5	<=12	No			No				No		Inside h	No		No	No treatment history
SA210	3	February	Dry	Winter	2023	Tach Armachiho	Sanja	Yayira	37.3429	13.018	Male	13	<15	Rural	Primary	Student	36	Yes	Yes	Yes	No	Yes	No	No	No	No	PF	PF	10877	High	Trophozoite	Gametocyte negative	Yes	8.4	<=12	No			No				No		Outside	No		No	No treatment history
SA212	3	February	Dry	Winter	2023	Tach Armachiho	Sanja	Yayira	37.3429	13.018	Female	8	<15	Rural	Primary	Student	37	Yes	Yes	Yes	No	No	No	No	No	No	PF	PF	3317	Moderate	Trophozoite	Gametocyte negative	Yes	6.9	<=12	No			Yes	<6 Month	Yes/Alwa	All memb	No		Inside h	No		No	No treatment history
SA233	3	March	Dry	Spring	2023	Tach Armachiho	Sanja	Yayira	37.3429	13.018	Female	17	>15	Rural	Secondary	Student	37	No	Yes	Yes	No	No	No	No	No	No	PF		0	Low	Trophozoite	Gametocyte negative	Yes	16	>12	Yes	RDT negative	First Re	No				No		Inside h	No		No	No treatment history
SA262	3	May	Dry	Spring	2023	Tach Armachiho	Sanja	Yayira	37.3429	13.018	Female	50	>15	Rural	Unable to read & write	Farmer	37	No	Yes	Yes	No	No	No	No	No	No	PF	PF	470	Low	Trophozoite	Gametocyte negative	Yes	15.2	>12	Yes	RDT positive	First Re	Yes	12-24 Mo	Yes/Alwa	Older ag	Yes	>6 Month	Inside h	No		No	No treatment history
SA281	3	June	Wet	Summer	2023	Tach Armachiho	Sanja	Yayira	37.3429	13.018	Male	18	>15	Rural	Secondary	Student	38	No	Yes	Yes	No	No	No	No	No	No	PF	PF	17137	High	Trophozoite	Gametocyte negative	Yes	16.8	>12	Yes	RDT positive	First Re	Yes	>2 Years	Yes/Alwa	All memb	No		Inside h	No		Yes	No treatment history
SA321	3	August	Wet	Summer	2023	Tach Armachiho	Sanja	Yayira	37.3429	13.018	Male	23	>15	Rural	Secondary	Student	38.5	Yes	Yes	Yes	No	No	No	No	No	No	PF	PF	1221	Moderate	Trophozoite	Gametocyte negative	Yes	12.5	>12	Yes	RDT positive	First Re	Yes	>2 Years	Yes/Alwa	All memb	Yes	>6 Month	Inside h	No		No	With treatment history
SA324	3	August	Wet	Summer	2023	Tach Armachiho	Sanja	Yayira	37.3429	13.018	Female	15	>15	Rural	Unable to read & write	Farmer	38.3	Yes	No	Yes	No	No	No	No	No	No	PF	PF	19555	High	Trophozoite	Gametocyte negative	Yes	12	<=12	Yes	RDT positive	First Re	Yes	>2 Years	Yes/Alwa	Older ag	Yes	>6 Month	Inside h	No		No	No treatment history
SA331	3	August	Wet	Summer	2023	Tach Armachiho	Sanja	Yayira	37.3429	13.018	Male	17	>15	Rural	Unable to read & write	Farmer	39	Yes	Yes	Yes	No	Yes	No	No	No	No	PF	PF	19362	High	Trophozoite	Gametocyte negative	Yes	16	>12	Yes	RDT positive	First Re	Yes	2024-06-12	Yes/Some	All memb	Yes	<6 Month	Inside h	No		No	No treatment history
SA332	3	August	Wet	Summer	2023	Tach Armachiho	Sanja	Yayira	37.3429	13.018	Male	15	>15	Rural	Primary	Student	39	Yes	Yes	Yes	No	No	No	No	No	No	PF	PF	35411	High	Trophozoite	Gametocyte negative	Yes	11	<=12	Yes	RDT positive	First Re	Yes	>2 Years	Yes/Some	All memb	Yes	>6 Month	Inside h	Yes	>1km	No	No treatment history
SA338	3	August	Wet	Summer	2023	Tach Armachiho	Sanja	Yayira	37.3429	13.018	Male	18	>15	Rural	Unable to read & write	Farmer	38	No	Yes	Yes	No	No	No	No	No	No	PF		0	Low	Trophozoite	Gametocyte negative	Yes	9.9	<=12	Yes	RDT negative	First Re	Yes	>2 Years	Yes/Alwa	All memb	Yes	>6 Month	Inside h	No		No	No treatment history
SA340	3	September	Wet	Summer	2023	Tach Armachiho	Sanja	Yayira	37.3429	13.018	Male	18	>15	Rural	Primary	Student	39	Yes	Yes	Yes	No	No	No	No	No	No	PF	PF	1024	Moderate	Trophozoite	Gametocyte negative	Yes	14	>12	Yes	RDT positive	First Re	Yes	>2 Years	Yes/Alwa	Older ag	Yes	>6 Month	Inside h	No		No	No treatment history
SA341	3	September	Wet	Summer	2023	Tach Armachiho	Sanja	Yayira	37.3429	13.018	Male	24	>15	Rural	Unable to read & write	Farmer	39	Yes	Yes	Yes	No	No	No	No	No	No	PF	PF	848	Low	Trophozoite	Gametocyte negative	Yes	13	>12	Yes	RDT positive	First Re	Yes	>2 Years	Yes/Some	All memb	Yes	>6 Month	Inside h	No		No	No treatment history
SA343	3	September	Wet	Summer	2023	Tach Armachiho	Sanja	Yayira	37.3429	13.018	Male	49	>15	Rural	Unable to read & write	Farmer	38	No	Yes	Yes	No	No	No	No	No	No	PF	PF	8235	Moderate	Trophozoite	Gametocyte negative	Yes	11.2	<=12	Yes	RDT positive	First Re	Yes	2024-06-12	Yes/Alwa	All memb	No		Inside h	No		No	No treatment history
SA346	3	September	Wet	Summer	2023	Tach Armachiho	Sanja	Yayira	37.3429	13.018	Male	12	<15	Rural	Primary	Student	38	No	Yes	Yes	No	No	No	Yes	No	No	PF	PF	120388	Hyperparasitaemia	Trophozoite	Gametocyte negative	Yes	14	>12	Yes	RDT negative	First Re	Yes	2024-06-12	Yes/Alwa	All memb	No		Inside h	No		No	No treatment history
SA351	3	September	Wet	Summer	2023	Tach Armachiho	Sanja	Yayira	37.3429	13.018	Female	20	>15	Rural	Primary	Student	39	No	No	Yes	No	No	No	No	No	No	PF	PF	95	Low	Trophozoite	Gametocyte negative	Yes	13	>12	Yes	RDT positive	First Re	Yes	>2 Years	Yes/Alwa	All memb	Yes	>6 Month	Inside h	No		No	No treatment history
SA354	3	September	Wet	Summer	2023	Tach Armachiho	Sanja	Yayira	37.3429	13.018	Male	5	<15	Rural	Unable to read & write	other	39.9	Yes	Yes	Yes	No	Yes	No	No	No	No	PF	PF	95	Low	Trophozoite	Gametocyte negative	Yes	6.6	<=12	Yes	RDT negative	First Re	Yes	>2 Years	Yes/Alwa	All memb	Yes	>6 Month	Inside h	No		No	No treatment history
SA360	3	September	Wet	Summer	2023	Tach Armachiho	Sanja	Yayira	37.3429	13.018	Female	13	<15	Rural	Primary	Student	39	No	Yes	Yes	No	Yes	No	No	No	No	PF	PF	3921	Moderate	Trophozoite	Gametocyte negative	Yes	16	>12	Yes	RDT positive	SD bioli	Yes	2024-06-12	Yes/Some	All memb	No		Inside h	No		No	No treatment history
SA366	3	September	Wet	Summer	2023	Tach Armachiho	Sanja	Yayira	37.3429	13.018	Female	28	>15	Rural	Unable to read & write	Farmer	39.5	No	Yes	Yes	No	No	No	Yes	No	No	PF	PF	16551	High	Trophozoite	Gametocyte negative	Yes	11	<=12	Yes	RDT positive	SD bioli	Yes	>2 Years	Yes/Alwa	All memb	Yes	>6 Month	Inside h	No		No	No treatment history
SA383	3	October	Wet	Summer	2023	Tach Armachiho	Sanja	Yayira	37.3429	13.018	Male	15	>15	Rural	Primary	Student	39.5	Yes	Yes	Yes	No	Yes	No	No	No	No	PF	PF	3980	Moderate	Trophozoite	Gametocyte negative	Yes	13	>12	Yes	RDT positive	First Re	Yes	>2 Years	Yes/Some	Older ag	Yes	>6 Month	Inside h	No		No	No treatment history
SA388	3	October	Wet	Summer	2023	Tach Armachiho	Sanja	Yayira	37.3429	13.018	Female	4	<15	Rural	Unable to read & write	other	40	No data	No Data	No data	No	Yes	No	No	No	No	PF	PF	8515	Moderate	Trophozoite	Gametocyte negative	Yes	11.9	<=12	Yes	RDT positive	SD bioli	Yes	>2 Years	Yes/Some	All memb	Yes	>6 Month	Inside h	No		No	No treatment history
GM089	3	December	Dry	Winter	2022	Gondar Zuria	Maksegnit	Zengach	37.4829	12.3767	Male	18	>15	Rural	Unable to read & write	Daily la	38	Yes	Yes	Yes	No	Yes	No	Yes	No	No	PF	PF	10526	High	Trophozoite	Gametocyte negative	Yes	13.9	>12	Yes	RDT positive	SD bioli	No				No		Inside h	No		No	No treatment history
GM090	2	December	Dry	Winter	2022	Gondar Zuria	Maksegnit	Zengach	37.4829	12.3767	Male	12	<15	Rural	Primary	Student	39	Yes	Yes	Yes	No	Yes	No	No	No	No	PF	PF	18029	High	Trophozoite	Gametocyte negative	Yes	13	>12	Yes	RDT positive	SD bioli	Yes	12-24 Mo	Yes/Some	All memb	No		Inside h	Yes	<1km	Yes	No treatment history
GM115	3	December	Dry	Winter	2022	Gondar Zuria	Maksegnit	Zengach	37.4829	12.3767	Male	42	>15	Rural	Unable to read & write	Farmer	38	Yes	Yes	Yes	No	No	No	No	No	No	PF	PF	13054	High	Trophozoite	Gametocyte negative	Yes	13	>12	Yes	RDT positive	First Re	Yes	12-24 Mo	Yes/Some	All memb	No		Inside h	No		No	No treatment history
GM150	2	January	Dry	Winter	2023	Gondar Zuria	Maksegnit	Zengach	37.4829	12.3767	Male	12	<15	Rural	Primary	Student	37.6	Yes	Yes	Yes	No	No	No	No	No	No	PF	PF	6315	Moderate	Trophozoite	Gametocyte negative	Yes	13.3	>12	Yes	RDT negative	First Re	Yes	<6 Month	Yes/Alwa	All memb	Yes	<6 Month	Inside h	Yes	<1km	Yes	No treatment history
GM172	3	January	Dry	Winter	2023	Gondar Zuria	Maksegnit	Zengach	37.4829	12.3767	Male	17	>15	Rural	Primary	Student	37.8	Yes	Yes	Yes	No	No	No	Yes	No	No	PF	PF	11144	High	Trophozoite	Gametocyte negative	Yes	13	>12	Yes	RDT negative	First Re	Yes	<6 Month	Yes/Some	All memb	No		Inside h	No		Yes	With treatment history
GM179	2	February	Dry	Winter	2023	Gondar Zuria	Maksegnit	Zengach	37.4829	12.3767	Female	12	<15	Rural	Primary	Student	38	Yes	Yes	Yes	No	No	No	No	No	No	PF	PF	5000	Moderate	Trophozoite	Gametocyte negative	Yes	14.8	>12	Yes	RDT positive	First Re	Yes	2024-06-12	Yes/Some	All memb	No		Outside	Yes	>1km	Yes	No treatment history
GM189	2	February	Dry	Winter	2023	Gondar Zuria	Maksegnit	Zengach	37.4829	12.3767	Male	23	>15	Rural	Primary	Student	37.8	Yes	Yes	Yes	No	No	No	No	No	No	PF	PF	2000	Moderate	Trophozoite	Gametocyte negative	Yes	13.9	>12	No			Yes	<6 Month	Yes/Some	All memb	No		Inside h	No		Yes	No treatment history
GM193	3	February	Dry	Winter	2023	Gondar Zuria	Maksegnit	Zengach	37.4829	12.3767	Male	28	>15	Rural	Unable to read & write	Farmer	38.2	Yes	Yes	Yes	No	Yes	No	No	No	No	PF	PF	447	Low	Trophozoite	Gametocyte negative	Yes	12.4	>12	Yes	RDT negative	SD bioli	Yes	<6 Month	Yes/Some	All memb	No		Inside h	Yes	<1km	Yes	No treatment history
GM212	3	March	Dry	Spring	2023	Gondar Zuria	Maksegnit	Zengach	37.4829	12.3767	Female	20	>15	Rural	Unable to read & write	Farmer	37.9	Yes	Yes	Yes	No	Yes	No	Yes	No	No	PF	PF	209000	Hyperparasitaemia	Trophozoite	Gametocyte negative	Yes	14.1	>12	Yes	RDT negative	SD bioli	Yes	<6 Month	Yes/Some	All memb	No		Inside h	No		Yes	No treatment history
GM214	2	March	Dry	Spring	2023	Gondar Zuria	Maksegnit	Zengach	37.4829	12.3767	Male	40	>15	Rural	Unable to read & write	Farmer	38.1	Yes	Yes	Yes	No	No	No	No	No	No	PF	PF	1030	Moderate	Trophozoite	Gametocyte negative	Yes	16	>12	Yes	RDT positive	SD bioli	Yes	12-24 Mo	Yes/Some	All memb	No		Inside h	No		Yes	No treatment history
GM219	3	March	Dry	Spring	2023	Gondar Zuria	Maksegnit	Zengach	37.4829	12.3767	Female	40	>15	Rural	Unable to read & write	Farmer	37	Yes	Yes	Yes	No	No	No	No	No	No	PF	Neg	0	Low	Trophozoite	Gametocyte negative	Yes	10.7	<=12	Yes	RDT negative	First Re	Yes	2024-06-12	Yes/Alwa	All memb	No		Inside h	No		Yes	No treatment history
GM225	2	April	Dry	Spring	2023	Gondar Zuria	Maksegnit	Zengach	37.4829	12.3767	Female	15	>15	Rural	Primary	Student	38	Yes	Yes	Yes	No	Yes	No	No	No	No	PF	PF	28256	High	Trophozoite	Gametocyte negative	Yes	11.4	<=12	Yes	RDT positive	First Re	No				No		Inside h	Yes	<1km	Yes	No treatment history
GM226	3	April	Dry	Spring	2023	Gondar Zuria	Maksegnit	Zengach	37.4829	12.3767	Male	21	>15	Urban	Primary	Student	38.5	Yes	Yes	Yes	No	Yes	No	No	No	No	PF	PF	18353	High	Trophozoite	Gametocyte negative	Yes	16	>12	Yes	RDT negative	First Re	Yes	2024-06-12	Yes/Some	All memb	No		Inside h	Yes	>1km	Yes	No treatment history
GM229	3	April	Dry	Spring	2023	Gondar Zuria	Maksegnit	Zengach	37.4829	12.3767	Female	20	>15	Urban	Primary	Student	37.8	Yes	Yes	Yes	No	Yes	No	No	No	No	PF	PF	11192	High	Trophozoite	Gametocyte negative	Yes	14.7	>12	Yes	RDT positive	First Re	No				No		Inside h	No		No	No treatment history
GM235	2	May	Dry	Spring	2023	Gondar Zuria	Maksegnit	Zengach	37.4829	12.3767	Female	7	<15	Rural	Primary	Student	38.5	Yes	Yes	Yes	No	No	No	No	No	No	PF	PF	42440	High	Trophozoite	Gametocyte negative	Yes	13.5	>12	Yes	RDT positive	First Re	Yes	2024-06-12	Yes/Some	All memb	No		Outside	No		Yes	No treatment history
GM243	3	May	Dry	Spring	2023	Gondar Zuria	Maksegnit	Zengach	37.4829	12.3767	Male	19	>15	Rural	Primary	Student	38	Yes	Yes	Yes	No	Yes	No	No	No	No	PF	PF	42	Low	Trophozoite	Gametocyte negative	Yes	15.3	>12	Yes	RDT positive	First Re	Yes	2024-06-12	Yes/Some	All memb	No		Inside h	No		Yes	No treatment history
GM272	3	May	Dry	Spring	2023	Gondar Zuria	Maksegnit	Zengach	37.4829	12.3767	Female	37	>15	Rural	Unable to read & write	Farmer	37	Yes	Yes	Yes	No	Yes	No	No	No	No	PF	PF	2692	Moderate	Trophozoite	Gametocyte negative	Yes	10.8	<=12	Yes	RDT negative	First Re	Yes	2024-06-12	Yes/Some	All memb	Yes	>6 Month	Inside h	No		Yes	No treatment history
GM308	3	June	Wet	Summer	2023	Gondar Zuria	Maksegnit	Zengach	37.4829	12.3767	Male	16	>15	Rural	Primary	Student	38.1	Yes	Yes	Yes	No	No	No	Yes	No	No	PF	PF	24800	High	Trophozoite	Gametocyte negative	Yes	14.6	>12	No			Yes	12-24 Mo	Yes/Some	Children	No		Inside h	No		Yes	No treatment history
GM371	3	July	Wet	Summer	2023	Gondar Zuria	Maksegnit	Zengach	37.4829	12.3767	Male	22	>15	Rural	Secondary	Student	38	Yes	Yes	Yes	No	No	No	No	No	No	PF	PF	11301	High	Trophozoite	Gametocyte negative	Yes	9	<=12	Yes	RDT positive	First Re	No				No		Inside h	Yes	<1km	Yes	No treatment history
[truncated: 146 more columns]
